# Supplementary material for: Unveiling the Molecular Features of SCLC With a Clinical RNA Expression Panel
Source: JTO Clin Res Rep. 2024 Aug 28;5(11):100723. doi: 10.1016/j.jtocrr.2024.100723 (PMC11459576; doi:10.1016/j.jtocrr.2024.100723)
Supplement: Supplementary Data 11 [file mmc2.xlsx]

## Sheet: Sheet1
Supplemental Data 11. RNA STEP log2 Ratios for Genes corresponding to LAG3, PD-1, PD-L1 and CTLA4 in 35 Small Cell Lung Cancer Samples
		LAG3
		log2 ratio ≥1	log2 ratio <1
T cell	log2 ratio ≥1	2	0
	log2 ratio <1	12	21
Helper T cell	log2 ratio ≥1	3	0
	log2 ratio <1	11	21
Cytotoxic T cell	log2 ratio ≥1	4	1
	log2 ratio <1	10	20
B cell	log2 ratio ≥1	3	0
	log2 ratio <1	11	21
PD-L1	log2 ratio ≥1	0	0
	log2 ratio <1	14	21
PD-1	log2 ratio ≥1	3	1
	log2 ratio <1	11	20
PD-L2	log2 ratio ≥1	0	0
	log2 ratio <1	14	21
CTLA4	log2 ratio ≥1	3	0
	log2 ratio <1	11	21
TIGIT	log2 ratio ≥1	3	0
	log2 ratio <1	11	21
