# Supplementary material for: Unveiling the Molecular Features of SCLC With a Clinical RNA Expression Panel
Source: JTO Clin Res Rep. 2024 Aug 28;5(11):100723. doi: 10.1016/j.jtocrr.2024.100723 (PMC11459576; doi:10.1016/j.jtocrr.2024.100723)
Supplement: Supplementary Data 2 [file mmc3.xlsx]

## Sheet: Supplemental Data 2
Supplemental Data 2. Clinicopathological Features, RNA-Seq, and RNA STEP Results for ASCL1, NEUROD1, POU2F3, and YAP1 in 17 SCLC Samples Tested Using Both Methods
Patient ID (#)	Tissue	RNA STEP (Log2 ratio)				RNA STEP (mRNA normalized linear counts)				RNA-Seq (Transcripts per million, TPM)				RNA-Seq (Log2 transformed TPM)
		ASCL1	NEUROD1	POU2F3	YAP1	ASCL1	NEUROD1	POU2F3	YAP1	ASCL1	NEUROD1	POU2F3	YAP1	ASCL1	NEUROD1	POU2F3	YAP1
3	Lung	7.67	-1.06	-2.76	-2.51	13724.6	20.26	18.81	204.06	56.98	0.25	0.25	10.41	5.83238	-2	-2	3.3799
7	Lung	7.06	2.42	-3.01	-2.67	8331.91	292.9	18.14	155.07	26.38	2.29	0.01	4.44	4.72137	1.19535	-6.64386	2.15056
8	Lung	7.05	5.32	-0.38	-0.04	8849.5	1984.86	70.83	1100.99	23.13	19.74	0.51	36.87	4.53169	4.30305	-0.971431	5.20438
15	Lymph node	6.55	2.93	-3.15	-0.11	5233.83	400.81	37.28	843.56	13.28	3.26	0.06	14.36	3.73118	1.70487	-4.05889	3.84398
25	Lung	4.01	6.57	-3.89	-4.96	1060.7	5127.63	12.17	33.16	2.81	48.79	0	0.9	1.49057	5.60851		-0.152
26	Lung	3.17	-1.82	1.22	0.38	625.02	12.46	274.09	1677.78	2.89	0.08	0.67	43.1	1.53107	-3.64386	-0.577767	5.42962
30	Soft tissue	1.48	7.21	-2	-3.83	167.45	7774.71	26.35	81.8	0.82	62.97	0.06	2.88	-0.286304	5.97659	-4.05889	1.52607
32	Lung	-1.45	8.13	-1.96	-2.83	31.15	14651.9	23.9	176.75	0.09	59.19	0.05	4.75	-3.47393	5.88728	-4.32193	2.24793
32	Kidney	7.66	-1.44	-1.36	-3.38	19025.5	27.56	63.89	137.81	66.47	0.2	0.52	4.75	6.05463	-2.32193	-0.943416	2.24793
32	Liver	7.98	3.11	-3.81	-4.73	23607.6	645.72	11.63	54.04	55.2	2.76	0	1.37	5.7866	1.46467		0.454176
32	Soft tissue	-2.96	8.36	-2.18	-5.22	12.04	24648.2	36.11	38.52	0.01	52.39	0	0.97	-6.64386	5.71122		-0.04394
32	Liver	6.38	1.38	-2.96	-0.68	7791.93	194.74	20.95	892.34	17.09	1.14	0.06	23.26	4.09508	0.189034	-4.05889	4.53978
32	Lymph node	-1.55	8.09	-2.68	-3.82	31.99	20418.8	25.59	101.3	0.01	55.03	0	1.66	-6.64386	5.78215		0.731183
32	Lung	-1.45	8.14	-2.71	-3.94	34.35	21098.1	24.98	93.69	0.08	91.6	0	1.76	-3.64386	6.51728		0.815575
32	Pleura	-1.33	7.83	-2.02	-3.51	37.3	17076.3	40.41	125.89	0.03	54.76	0	2.45	-5.05889	5.77505		1.29278
32	Liver	8.11	2.83	-3.33	-4.47	25980.3	530.94	16.22	64.87	39.74	4.2	0	1.86	5.31252	2.07039		0.895303
32	Soft tissue	7.68	2.88	-2.13	-4.93	19233.6	551.93	37.3	47.03	68.73	4.04	0.16	2.1	6.10287	2.01436	-2.64386	1.07039
