# Supplementary material for: Unveiling the Molecular Features of SCLC With a Clinical RNA Expression Panel
Source: JTO Clin Res Rep. 2024 Aug 28;5(11):100723. doi: 10.1016/j.jtocrr.2024.100723 (PMC11459576; doi:10.1016/j.jtocrr.2024.100723)
Supplement: Supplementary Data 4 [file mmc4.xlsx]

## Sheet: Supplemental Data 4
Supplemental Data 4. H scores and RNA STEP Log2 Ratios for ASCL1, NEUROD1, POU2F3 and YAP1 in 12 SCLC samples tested with immunohistochemistry (IHC) and RNA STEP.
#	ASCL1		NEUROD1		POU2F3		YAP1
	IHC (H score)	RNA STEP (log2 ratio)	IHC (H score)	RNA STEP (log2 ratio)	IHC (H score)	RNA STEP (log2 ratio)	IHC (H score)	RNA STEP (log2 ratio)
5	125	7.14945	25	3.15128	0	-0.22098	0	-3.97367
9	240	6.95922	0	0.126263	20	-1.63613	3	-2.68685
12	180	6.85737	30	1.69487	0	-2.60875	0	-3.58008
13	190	6.71039	0	-1.39931	0	-2.3137	0	-2.34116
16	180	6.54619	10	3.19161	10	-0.49124	10	-1.77291
17	190	6.3881	50	3.16793	0	-1.77988	0	-4.36373
18	220	6.2729	60	2.75053	0	-2.64191	0	-4.89176
22	165	5.72682	0	-3.87245	5	-1.4458	0	-3.61517
31	0	1.2729	0	-1.13819	0	-1.92082	0	-0.79904
34	0	-2.79905	0	-0.87212	260	2.67292	0	-0.7854
35	0	-2.08425	0	0.164613	3	-0.19724	0	-4.18502
