# Supplementary material for: Unveiling the Molecular Features of SCLC With a Clinical RNA Expression Panel
Source: JTO Clin Res Rep. 2024 Aug 28;5(11):100723. doi: 10.1016/j.jtocrr.2024.100723 (PMC11459576; doi:10.1016/j.jtocrr.2024.100723)
Supplement: Supplementary Data 5 [file mmc5.xlsx]

## Sheet: Supplemental Data 5
Supplemental Data 5. RNA STEP log2 Ratios for 204 Genes in 220 Lung Cancer Samples
Diagnosis/Genes	ABRAXAS1	ACKR2	ACKR3	ACOT12	ACTA2	ADORA2A	AKT1	AKT2	AKT3	ALK	ANPEP	APC	AR	ARID1A	ASCL1	ATM	ATR	AXL	B2M	BAG1	BARD1	BCL2	BCL2L11	BIRC5	BRAF	BRCA1	BRCA2	BRIP1	BTN2A1	BTN3A1	CCND1	CCNE1	CD14	CD274	CD33	CD3D	CD3E	CD3G	CD4	CD68	CD70	CD80	CD83	CD86	CD8A	CDH1	CDH2	CDK12	CDK2
SCLC	-0.823122	-7.84386	0.940961	-1.47718	-2.19471	0.0845094	0.713055	0.0833874	-1.94867	-2.49219	-3.60302	-2.16557	-2.85184	0.334769	8.06958	-0.794282	0.208184	-1.96207	-2.3387	-0.342644	2.54379	1.79638	0.929572	2.40171	-0.143895	1.80222	1.84866	2.89829	-1.08852	-1.4349	-3.10571	0.591034	-2.17807	-2.836	-1.65455	-2.91363	-3.63753	-2.31603	-1.62785	-1.6139	-2.06305	-1.2587	-2.3055	-2.15777	-1.9598	0.00316525	1.48473	-0.104392	1.36011
SCLC	-0.4	-4.64	0.91	0.29	0.81	0.27	0.2	0.57	-0.5	-0.38	-1.65	-0.76	-0.5	-0.07	7.92	0.29	0.34	-0.19	0.12	0.76	1.25	1.44	1.34	2.42	-0.32	2.11	3.66	3.05	0.8	0.67	-0.35	3.8	-0.17	-2.05	0.12	1.37	0.88	0.7	0.58	0.41	1.63	0.89	-1.43	-0.18	1.28	0.56	0.72	0.63	0.81
SCLC	-1.18848	-6.32888	-2.76129	-1.06993	-3.93383	-2.0643	-0.718978	0.105374	-1.23098	-2.22605	-2.97004	-5.36674	-2.82552	0.163107	7.67346	-0.593567	0.450205	-3.76707	-1.72652	-1.10437	2.54579	-1.61343	0.116633	3.26794	-0.740782	2.40979	2.36903	3.43974	-0.841954	-1.93045	-2.76087	0.442523	-3.92771	-4.26181	-0.371982	-2.1574	-3.50417	1.44416	-3.2686	-3.27453	-0.34153	-2.54798	-2.26743	-2.84134	-1.28495	1.09057	0.359567	-0.112396	1.1139
SCLC	-0.426299	-8.32405	-0.772468	-1.90146	-1.12174	-0.550083	0.397677	-0.142653	-0.0189323	-2.15823	-3.67942	-2.46013	-3.05941	0.637652	7.26171	-0.782074	-0.355723	-1.90837	-2.70963	0.249855	1.76501	0.684194	0.708557	4.04983	-1.19014	1.91293	1.27367	3.15962	-1.26966	-2.24241	-2.17714	0.603267	-1.5646	-4.15502	-1.51602	-2.95543	-3.84716	-2.76395	-1.33255	-0.841781	-2.14246	-1.32206	-1.05192	-2.07071	-2.5705	0.71586	1.59616	-0.335015	1.11975
SCLC	-0.688352	-8.18179	1.30222	-0.295752	-3.86331	-0.00624514	1.18391	0.464724	-0.532369	0.0668182	-3.41369	-0.708159	-0.743211	0.18622	7.14945	0.46236	-0.0587125	-4.19072	-1.35148	0.603319	2.51463	3.42478	2.08215	3.3336	-1.37454	2.77464	1.74347	3.5562	0.198371	-0.111887	-2.40533	1.51538	-2.57371	-3.05919	-1.11072	-2.38133	-3.85601	-1.51814	-3.15925	-3.98769	-0.710789	-1.14078	-1.03109	-2.2857	-2.67272	0.696547	1.74569	0.283907	1.38722
SCLC	-0.611896	-4.54771	1.02772	-0.350089	-0.712757	0.670548	0.593054	1.09619	-1.46376	-2.44962	-1.87168	-1.62453	-1.37923	0.487337	7.0769	-0.254282	-0.00943279	-0.893032	-0.64499	-0.538891	2.40889	1.52987	1.65252	1.8723	-0.490609	1.91603	1.70669	2.80344	0.329321	0.776293	-3.09423	0.643921	-1.60599	-4.45296	-0.361087	-2.23592	-3.26495	-2.38822	-1.38925	-1.0687	-0.757746	-1.262	-0.867182	-1.37101	-2.61955	2.6345	-4.83538	0.108052	1.02472
SCLC	-0.783793	-5.661	0.517553	-1.02449	-2.09532	1.38135	-0.149549	2.30237	-0.434713	-1.06513	-2.87388	-1.3956	-2.12402	0.266377	7.06494	0.801196	0.962161	-1.46341	-1.74542	-0.236496	2.34549	2.53373	1.60113	0.690946	0.0556994	3.1048	3.69382	4.33624	0.403072	-0.835413	-2.55907	0.221622	-2.1955	-4.85988	-2.10587	-2.05306	-2.10508	-1.74069	-2.73386	-2.87499	-0.695179	-1.38706	-2.60693	-2.44595	-1.41948	0.180442	1.25034	1.18091	0.363244
SCLC	-0.0899549	-3.75213	-0.5195	1.03325	-1.39254	1.04042	0.28273	-0.252107	-0.0489511	0.627609	-0.318651	-1.05232	0.131651	0.0491238	7.04999	0.204821	-0.733738	-0.493136	0.143982	0.196746	0.690403	0.94869	1.08479	2.16818	-0.138542	1.31323	0.331313	0.651856	0.0500212	-0.314289	1.20235	-2.01879	-0.939476	-1.66523	-0.380716	-0.932225	-0.681092	-0.522495	-0.389305	0.612705	1.44502	0.106776	-1.17085	-0.720792	0.390569	0.80077	-0.602873	-0.0424385	0.121042
SCLC	-0.445015	-8.34345	-1.51688	0.911524	0.823999	-0.175118	-0.39912	0.553151	-0.565824	-0.177743	-2.61931	-1.41291	-1.33802	-0.206312	6.95921	-0.362505	1.45816	-0.902226	-2.23974	0.142065	1.43821	0.619658	0.116067	3.10354	-1.26558	2.53423	1.45794	2.66965	0.327244	-0.786639	-1.63125	0.420246	-1.61239	-3.75063	-0.676845	-1.87374	-3.64689	-1.55626	-1.51117	-0.0385809	-1.9262	-0.488083	-1.43068	-2.1486	-4.79833	0.39631	0.80057	0.410078	0.809257
SCLC	-0.980872	-3.21117	2.61998	1.36863	-2.34543	-1.15394	0.0753899	0.586402	1.07317	-1.49544	-1.16257	-1.57369	0.0628495	0.663498	6.93736	-0.664815	0.489785	-2.47436	-2.0332	-0.734026	1.57982	1.30114	0.891578	2.51802	-0.591374	2.32802	2.13204	3.11213	-0.588966	-1.22612	-2.13833	-0.582539	-0.938344	-4.74263	-1.52832	-2.11814	-3.56517	-2.20153	-1.53391	-2.07604	-1.64899	-2.34683	-2.3592	-2.25526	-2.47879	-0.0788269	2.30259	-0.243001	1.88352
SCLC	-1.32339	-4.87686	-1.27918	2.74423	-2.52536	-0.780332	-0.200927	0.161349	-0.0870676	-0.215132	0.563527	-1.00456	1.56599	1.06063	6.91897	0.135386	0.885631	-1.43903	-1.64152	-1.18427	1.98883	2.18032	1.02986	3.44022	-0.7762	2.76587	2.57494	3.67416	-0.882658	-1.52421	-1.72031	1.04203	-0.745399	-3.52432	-0.920227	-1.67081	-2.14216	-2.65571	-0.0725074	-0.472812	-0.822815	-0.818711	-1.28072	-2.16751	-1.61723	-1.71672	2.09621	0.361629	1.25927
SCLC	-0.821382	-5.74756	-1.48792	-1.18345	-0.295694	-0.224091	-2.35162	0.527148	0.0700951	-3.25384	-4.47132	-1.63312	-2.13098	0.463933	6.85737	0.526641	0.6828	-2.13055	-2.81187	-1.07097	1.45019	0.762511	1.71581	2.90401	-0.330766	2.88503	2.03244	4.31368	0.271328	-1.65725	-1.61177	0.409214	-2.84767	-5.64288	-1.73094	-3.43895	-4.26978	-1.8388	-1.89494	-2.91603	-1.70952	-2.29151	-1.33654	-2.56196	-1.16049	0.836081	1.20311	0.291541	1.30361
SCLC	-0.303162	-5.5471	-0.127568	-0.0290847	0.227899	-0.575158	-0.146159	-0.187588	-0.43932	-0.703315	-2.98734	-1.44412	-2.05623	0.677324	6.71039	-1.1839	-0.272885	-1.33568	-1.83614	-0.716082	2.02638	2.20956	1.53176	3.04364	-1.52367	2.19252	2.41545	3.12497	-0.280789	-0.864751	-1.23179	0.160409	-2.15067	-5.2762	-0.787379	-2.59195	-3.27937	-1.34486	-1.63819	-1.64954	-1.45178	-0.165658	-1.13459	-1.55869	-1.86447	0.890279	1.56959	0.203576	0.661387
SCLC	-0.717458	-5.66418	-0.827677	-0.442712	-4.21836	1.30855	0.0215464	1.22235	0.459144	1.82407	-4.5145	-0.204784	-1.70936	0.179214	6.70136	0.849491	1.07231	-4.01288	-3.25541	-0.372323	2.58154	1.72786	2.28495	0.516646	-0.00559235	2.32241	1.31293	4.07819	-0.205413	-0.410144	-4.06879	0.946946	-5.15805	-3.22366	-2.76921	-4.94521	-3.70702	-1.35156	-3.28333	-4.33789	-1.3358	-1.39024	-1.95226	-1.55675	-1.62471	1.76568	1.01073	0.233881	1.37662
SCLC	-0.430188	-1.5626	0.388195	3.05401	-0.488345	1.10801	-0.0344162	1.72412	-0.125025	0.861367	-1.61568	-0.25285	1.29433	0.491916	6.54976	2.18518	-0.131402	0.376931	-2.26007	0.0919795	0.0616651	-0.0928297	1.17911	0.428407	-0.0303144	0.482855	0.711619	1.22665	1.82231	1.88748	-1.2709	-2.63848	-0.545847	-1.253	2.20144	-0.333012	-0.47333	-0.0772328	-0.0393715	-1.35963	2.86137	0.56591	-1.17174	0.0655074	1.51247	0.094552	0.414206	1.4452	-0.765417
SCLC	-0.593552	-4.94681	0.0508013	-0.0607743	0.0280447	0.497221	0.0616894	0.208313	-0.760836	-1.28317	-2.22763	-1.80897	-0.323809	-0.0993738	6.54619	0.295975	-0.376276	-0.103298	0.360116	0.042655	1.31447	1.64227	0.80537	2.7645	-1.13214	1.95715	1.00311	2.42153	-0.264824	0.503024	0.375838	0.808572	0.157055	-1.23925	0.493491	0.957987	0.401331	0.655433	1.25895	0.658799	1.10915	0.463434	-1.26936	0.271207	1.13211	0.552179	1.91319	-0.0502243	0.488247
SCLC	-1.69134	-5.04981	-1.48627	-0.0802293	-1.49425	-1.13445	-0.0469189	-0.286164	-0.926903	-0.584534	-4.26711	-1.14949	-1.42288	0.0326138	6.3881	0.377023	0.380933	-3.17295	-2.86144	-0.651749	1.88316	-0.214554	0.503416	3.93379	-1.19844	1.93279	1.8955	3.90975	-0.857154	-3.16743	-3.64138	0.877572	-3.45975	-6.74239	-0.931633	-2.9586	-2.86103	-1.96305	-2.57003	-3.38581	-0.332995	-2.80176	-2.26373	-3.14035	-0.745689	-1.61193	2.5663	-0.435755	1.03914
SCLC	-1.53183	-7.66474	-1.942	-2.57968	-2.61208	-1.39784	-0.0163631	-0.242975	0.391805	-2.25391	-5.35152	-1.74398	-3.12879	0.0289364	6.2729	-0.446803	-0.253319	-3.04325	-3.44251	-0.517743	1.81119	1.96458	1.65711	3.31277	-1.37469	2.01473	1.37766	4.38994	-0.565704	-2.71936	-3.43756	0.980782	-3.26406	-4.91991	-2.87855	-4.77998	-6.36049	-3.3105	-2.96995	-4.01854	-2.83245	-2.49386	-1.64079	-4.90284	-3.5891	-1.53641	2.40449	0.0518217	1.46676
SCLC	-1.45255	-7.89026	-3.4126	0.238105	-4.22625	1.51331	-0.399973	1.45997	-0.223917	-0.86143	-4.96297	-1.9736	-2.42847	1.16239	5.97351	1.63231	0.887808	-4.18832	-3.06179	-2.04585	2.46586	0.384046	1.78993	0.922841	-0.144036	2.57256	1.06564	3.78633	0.506837	0.167913	-4.4298	2.01159	-6.96908	-4.33425	-3.25832	-3.58632	-5.10302	-3.21507	-4.7318	-5.24749	-0.976908	-3.70943	-4.11693	-4.65729	-2.65284	0.30086	2.37015	0.929419	0.261951
SCLC	-0.481509	-5.70607	0.255416	-2.93063	-6.28605	-1.64035	-0.383533	-0.684123	-5.23515	-3.04311	-3.96749	-2.83154	-1.60746	-0.00320721	5.96833	-0.0459394	-1.23293	-3.32951	-3.29523	1.95066	0.329804	0.0103316	0.747959	1.31359	-0.646661	0.739535	0.189066	1.53401	-1.39161	-1.36045	0.77618	-1.6646	-2.76368	-5.51652	-2.03017	-1.83289	-2.27132	-1.84281	-2.68632	-2.67982	-1.69081	-2.2203	-2.5041	-2.96149	-3.28822	1.27286	0.157815	0.36689	-0.747734
SCLC	-0.647009	-5.28926	-0.0377827	-0.286952	-1.51445	-0.606107	0.868128	0.600163	-0.00392532	-0.689917	-3.48133	-1.99437	-0.848347	0.88806	5.87641	-0.544914	0.269441	-1.80199	-2.44652	0.361107	1.99691	1.55579	1.76934	3.68087	-0.367371	1.75795	1.63854	4.12966	-1.25531	-2.28249	-2.06918	0.638382	-0.917158	-3.75976	-1.35649	-2.74506	-4.01413	-1.67264	-1.59935	-0.563255	-1.20449	-0.785114	-1.54309	-1.86746	-1.95938	-0.171281	1.62771	-0.471069	1.65993
SCLC	-1.40397	-4.82174	-1.49767	2.90604	-2.41456	-1.99519	-0.62871	-0.251502	-0.137716	-3.17645	0.0213919	-2.61253	-0.0513258	0.00669289	5.72682	-1.2599	0.451123	-2.64187	-1.90701	0.473744	1.8491	0.776	1.04134	3.09708	-1.40742	2.00535	1.06049	2.91125	-1.47402	-2.40281	-1.56349	0.541993	-1.11083	-5.02688	-2.26052	-2.10162	-2.2651	-1.9227	-1.8861	-2.87735	-1.57442	-2.54569	-1.92019	-2.66188	-1.76582	0.415036	1.3571	-0.800173	0.417457
SCLC	-0.457128	-3.35657	-1.9057	4.28923	-1.09349	-0.267037	0.502361	0.676078	-1.31478	-0.828767	1.91054	-1.59514	3.33153	0.244082	5.62946	-0.120782	0.10881	-0.0238342	-0.109832	-0.269762	1.26191	2.11972	0.955256	3.16907	-1.12034	1.16825	0.859966	1.92279	-1.09263	-0.776582	0.366173	0.256122	1.76094	-2.40106	0.655256	1.02741	0.560583	0.633976	1.37099	0.94815	0.256122	-0.605291	-1.06019	-0.258451	1.37421	-0.477315	1.70928	-0.0444975	0.63939
SCLC	-0.573823	-4.89199	-0.987442	-2.34352	-1.48579	0.0287285	0.564745	0.881806	-1.33667	1.32891	-4.76032	-1.04452	3.52071	-0.0185537	5.48326	-0.635568	1.49883	-1.85537	-2.49763	0.662752	2.14322	2.87086	1.8774	2.40953	-1.35107	2.14304	1.76937	3.03869	-1.13612	-1.54711	-1.76251	1.07416	-2.30085	-3.43795	-2.00148	-2.64837	-3.59104	-2.89164	-1.86258	-2.63389	-1.76701	-1.70231	-2.46232	-2.54673	-2.71876	1.1294	0.907215	0.313944	0.950586
SCLC	-1.53429	-7.12501	-1.03116	-0.134154	-4.59245	1.79775	0.674231	0.180824	-0.26066	0.936236	-4.98473	-1.42147	-4.29258	0.307236	4.01218	0.302131	0.534828	-4.59075	-3.87392	-1.00965	2.20438	-1.7751	-0.793777	3.2996	-0.162519	3.42166	2.94164	4.36041	-0.835878	-3.47866	-2.55681	1.05991	-4.9218	-6.40695	-2.88212	-4.86547	-6.21224	-3.90925	-4.17805	-4.40111	-1.08613	-3.33323	-1.66952	-4.236	-3.46251	-4.05629	-2.46796	0.124933	1.03876
SCLC	-0.27947	-2.98538	-0.0369005	0.0892525	-0.0455999	0.183889	0.803743	0.420055	-0.446176	0.311645	-0.483506	-0.980569	0.43975	-0.201842	3.17442	0.153911	0.0224838	0.81527	0.212608	0.336167	1.26258	-0.0575886	-0.00432205	0.50429	0.0661335	-0.672588	0.772396	0.564162	0.410324	0.595236	1.16587	-1.82563	-1.0184	-0.338055	1.30903	-0.161709	-0.415368	-0.974878	0.40211	0.966001	2.2957	1.72668	0.92404	-0.484214	1.43029	0.600166	0.478594	0.129237	1.16291
SCLC	-0.297752	-1.72547	0.599845	0.928317	-1.86055	-0.411534	0.837343	1.03449	-0.400221	0.227876	-1.72108	-1.27827	3.55985	0.352941	2.92832	-0.600531	1.30908	-1.19088	-2.0596	-0.826571	2.0509	0.889636	1.52169	2.8515	-0.766121	1.26535	2.14541	2.55676	0.351048	-0.412977	-0.895614	0.847499	-0.909215	-5.45106	0.0054841	-1.17122	-2.26841	0.173429	-0.467677	0.0524721	-0.357086	0.404755	-0.613168	-1.21124	-1.55389	-0.567538	-1.26343	0.699105	0.872632
SCLC	-1.06261	-5.02785	-1.26897	-2.22461	-4.09643	-1.63295	-0.229602	0.0942631	0.582928	1.02938	-3.80731	1.3271	-0.442065	0.350795	2.70558	-0.0332594	0.0563469	-0.00184155	-1.19158	-1.05468	-0.405996	0.757435	-1.05008	-0.961575	-0.0221119	0.28927	-0.976074	-0.846098	-0.581683	-1.06839	0.215515	-1.45532	-0.700215	-3.36423	0.565506	-3.2915	-3.72175	-2.07458	-0.328456	-0.244442	0.0239253	-1.96158	-1.13045	-0.695435	-1.77254	-2.73918	0.619139	-0.286149	-1.92272
SCLC	0.255084	-1.3315	0.797189	-0.699212	-1.94346	0.0523157	1.44321	2.863	-1.24718	-0.46973	-1.4416	-1.03867	1.34	0.173023	2.43901	0.0837612	0.71163	-1.37967	-0.0728817	-0.0865288	2.12559	-0.229133	1.13572	2.65129	-0.232873	1.26205	2.53701	2.4064	0.335862	0.92181	-2.58421	0.731309	-0.992088	-2.50886	-1.63965	-2.06053	-2.15323	-0.731634	-0.661935	-0.969112	-0.0771298	-0.000842094	-1.6288	-0.988832	-1.8902	0.442768	0.159758	0.305151	0.994962
SCLC	-1.23823	-5.84997	1.18568	-0.348392	-2.35453	-1.1361	-0.189643	0.555035	1.95646	2.14409	-3.24891	-0.765436	-2.7025	0.268575	1.47946	0.833016	-0.451343	-2.21346	-3.28478	1.19525	1.68264	-0.814511	0.0767565	3.874	-0.716304	3.44475	2.32242	4.00948	-0.772439	-2.53292	-3.63089	-0.083951	-1.45229	-5.47983	-0.866191	-1.7954	-1.81119	-1.69263	-1.85501	-1.5691	-1.32894	-1.60203	-1.64623	-1.68739	-1.26237	-7.79386	3.03364	0.416406	0.665683
SCLC	0.316356	-1.40229	-1.89616	6.01091	-4.08331	-0.706081	1.041	1.13396	-3.82789	-1.92847	3.90299	-1.41502	4.96634	-0.629204	1.2729	-0.170362	-0.799191	-0.105638	0.0696831	-0.871141	-1.03866	-0.858085	-0.112017	0.842355	-1.43058	0.293918	-0.354916	1.38231	-1.00128	0.0871983	1.20872	-1.21688	2.85991	-3.05448	0.286305	-1.30623	-1.60338	-0.191509	3.46201	0.418964	-0.121119	-1.67664	-2.8005	-1.5261	-1.2757	0.933739	1.99525	0.148519	-0.16488
SCLC	0.719242	-6.06931	-0.5583	0.489196	-3.13033	-0.176701	0.0522642	1.521	1.13138	-0.288412	-3.71752	-0.452138	-2.70345	0.0384417	-1.45347	1.46453	0.883928	-3.01385	-2.80363	-0.317558	1.88151	-2.40972	0.435953	1.95105	-0.234814	3.59986	2.55619	4.19854	-0.140052	-1.43384	-1.89985	1.44416	-3.55057	-4.65432	-1.7593	-2.69138	-3.2446	-2.41966	-2.40389	-2.4128	-2.40389	-1.13641	-2.75732	-2.76234	-1.78026	-2.4765	2.76046	1.2787	0.714162
SCLC	-1.58844	-7.26069	2.90097	-2.83532	-6.16761	-0.724167	0.127234	0.188128	0.364038	1.38001	-4.42922	-1.80188	-3.91316	0.300374	-1.99841	-0.355228	-0.320639	-5.28022	-2.67014	-0.627727	4.51496	0.151558	0.619603	3.50198	-0.0844727	2.58033	1.78382	4.28288	-1.57347	-2.45708	-4.5727	0.0536771	-2.17687	-4.71139	-2.91316	0.126302	-0.515462	-0.0155172	-1.72687	-1.53941	0.0368035	-1.69155	-1.13442	-2.31829	-0.205125	-4.4412	0.522964	-0.295575	1.46325
SCLC	-0.593663	-6.40464	-2.47853	-0.220051	-2.20798	-0.181162	0.115112	0.693275	-0.79901	3.97608	-3.54443	0.0579338	-1.74713	-0.0234251	-2.08425	0.215062	-0.601208	-1.6936	-1.65367	-0.510158	-0.290782	-0.344461	-1.19854	-0.157315	-0.839163	-0.376957	-0.870033	0.801106	-0.79953	-0.251664	-1.18152	-0.657242	-1.59272	-5.88221	-0.467383	-3.15732	-3.41589	-2.68783	-1.81677	-2.17348	-0.209783	-2.09359	-2.21769	-2.79475	-2.75998	-0.0223694	2.52398	-0.162477	-0.808588
SCLC	-0.360932	-0.874228	-1.76037	6.5425	-2.17578	-0.347527	0.823306	0.803614	-3.32163	-1.17612	3.37274	-1.36804	3.48697	-0.390704	-2.79905	-0.393674	0.472487	-0.990547	-0.223983	-0.658375	0.310192	1.3471	0.170429	2.2047	-1.73345	1.07817	1.10865	2.33023	-0.993063	-0.253495	1.74958	-0.468905	2.25244	-5.74901	0.547168	-0.827723	-2.28269	0.0303283	0.593265	0.105059	-1.33962	0.191609	-2.1829	-1.82505	-1.40439	1.1702	1.50371	0.0108757	0.836967
LUAD	0.0401874	-2.92371	-0.802637	0.365522	-1.50716	-0.0850043	0.115355	-0.712795	-2.39622	0.406164	-1.0726	-1.71552	-0.385943	0.145059	5.35657	-0.506192	-0.131978	-1.09541	-0.358003	0.96198	1.16223	0.570676	0.607903	0.997791	-1.32424	0.266468	0.926489	0.767455	-0.528855	0.213519	0.186501	-1.32315	-0.372363	-3.07872	-0.250428	0.813432	0.474266	0.849707	0.263444	0.0948057	0.365522	0.0958676	-1.19282	-0.591465	-0.39841	0.812719	-1.60823	0.112719	-0.212573
LUAD	0.152986	-1.17658	0.413406	-0.980179	0.0624523	-0.189384	0.326324	0.717981	-1.21293	-0.091687	-1.57737	-0.970885	-0.155043	0.0535946	4.47601	-0.300756	-0.0346265	-0.512347	-1.39859	0.465815	0.851944	0.368978	1.32563	2.63721	-0.649557	0.980468	0.970449	1.16446	-0.709989	-0.618367	2.4284	-0.937285	-0.0709257	-2.3837	0.145352	0.960401	0.559232	0.606326	0.669879	0.0737143	0.0839515	0.161746	-1.699	-0.718586	0.444912	0.788976	-2.34801	0.125249	-0.133398
LUAD	-0.189929	-1.67458	-0.9418	0.780909	0.320908	-0.0830297	0.588188	0.334753	-2.22687	0.928466	-0.990915	-1.48957	1.05538	-0.263914	3.95445	-0.363464	0.321477	0.119967	-0.127354	1.11627	-0.0491662	0.430526	0.762987	1.15642	-1.27913	0.067172	-0.167458	-0.0126405	-0.264748	0.438254	1.96621	-0.570636	1.11565	-2.51779	1.53352	1.72988	1.32394	1.39865	1.50412	0.677454	1.80745	0.482567	-1.70135	0.598761	1.19075	0.297309	-2.67204	0.0473356	-0.331914
LUAD	0.39031	-0.842195	1.83727	-0.942182	-0.318878	-1.1727	0.695143	0.219965	-2.21638	-0.863572	-0.287257	-1.42206	2.58559	0.408869	3.82343	-0.339735	0.326399	-0.763073	-1.06311	0.65173	0.0784221	1.84666	0.16369	-0.126606	-0.912179	-0.234859	-0.807784	-0.457812	-1.07855	-1.46609	0.359999	-1.88594	-0.99066	-3.85112	-0.711569	1.16384	0.564895	1.21443	-0.329205	-1.32532	0.207813	-1.13921	-1.22989	-1.50298	-0.884789	0.348703	-0.520074	0.0488358	-0.51363
LUAD	-0.285521	-4.89108	-1.74725	-1.0096	-1.52345	-0.0925288	0.631532	0.41672	-3.4502	-1.11156	-2.3709	-0.225405	-1.06293	0.398989	2.12487	-0.405774	0.133555	-0.534433	0.0161686	0.405442	0.29695	-0.0499496	1.04081	1.10603	-1.09657	-0.130023	1.21553	1.37159	0.425274	0.306023	1.24326	-0.981922	0.0970564	-2.38486	0.539912	2.23495	1.8218	2.0554	1.32525	0.194591	1.51124	1.18931	-0.816102	-0.000196457	1.54511	1.39488	-4.26156	-0.0239315	-0.11038
LUAD	0.358257	-4.02696	0.589999	0.285563	0.491858	0.818816	0.58504	0.323891	-1.77468	-0.609967	-2.18613	-0.955766	1.85153	0.349179	2.11821	0.474122	0.522016	0.0137892	-0.324755	1.66743	0.536031	1.29211	0.619052	0.10624	-0.93202	-0.0706387	1.34655	-0.330331	-0.160811	0.715324	1.59735	-1.36297	0.334438	-2.35587	0.95012	1.81709	1.47764	1.63942	1.52685	0.417747	0.377542	0.913594	-0.47107	0.307873	0.710061	-0.0605402	-3.65444	0.525505	-0.0931315
LUAD	0.273801	-4.67489	-1.16031	1.5845	-4.34361	1.02986	-0.367135	0.379043	-1.89337	0.780899	-2.22285	-1.03103	-1.43	0.373921	0.812608	1.1608	0.229489	-1.55308	0.226244	-0.0604033	0.65691	2.15356	1.501	0.851288	-0.585176	0.406503	1.7809	2.04393	0.297301	1.65092	-1.59883	-0.80295	-0.38429	-1.43131	0.413883	4.06778	3.71547	3.64727	1.61979	0.235374	1.92846	1.92435	0.755344	-0.154006	2.28312	-2.11361	-4.01135	0.356936	-0.343624
LUAD	-0.463357	-3.50421	-0.202453	-0.166306	0.176202	0.823712	0.208874	0.39436	-2.22164	0.0619631	-0.387094	-0.960515	0.772162	0.215172	0.58419	0.504934	0.0663414	0.976374	0.405675	-0.581344	0.660101	0.220661	0.781601	0.726779	-0.718471	-0.191224	0.938265	0.31485	0.314285	1.31755	1.05051	-0.952251	1.51514	-0.364302	1.65398	2.6589	2.44262	2.20529	2.3646	1.91815	2.84332	1.80109	0.686893	1.17239	2.65691	-0.141993	-3.51787	0.113666	0.000986099
LUAD	-0.119273	-3.80006	0.446062	0.327148	-1.07546	0.394481	0.563401	0.596352	-2.81192	0.241756	-0.451673	-0.786162	1.91726	0.356791	0.447661	-0.199316	-0.356492	1.15706	-0.574246	1.49604	-0.0218925	0.777809	1.19927	0.182199	-0.941582	-0.359694	1.06803	0.32213	0.126831	0.907092	2.00797	-1.2695	0.246223	-2.13973	1.28529	1.98636	1.79958	1.8367	1.80413	1.09974	0.777809	1.41385	0.0595484	-0.61647	1.22242	0.714626	-3.52893	0.0869131	-0.114107
LUAD	-0.823744	-2.98744	-0.568697	-0.853854	0.7809	0.162483	0.197641	0.409424	-2.33895	-1.63576	-1.40436	-1.74355	0.467165	0.0325097	0.203133	-0.483553	0.081839	0.992491	-0.952858	0.984825	0.331449	0.587745	0.991452	0.608164	-1.1044	-0.114575	0.0789691	-0.26839	-0.35497	-0.127326	1.01689	-1.1883	0.0699173	-1.42769	0.627273	1.12334	1.10413	0.505017	1.61585	0.878467	1.25406	1.51319	-0.446229	0.0967584	1.72863	-0.0176591	-3.55892	0.112372	0.128348
LUAD	-0.313377	-3.56918	0.0207338	1.02265	-0.0428972	0.808332	0.190895	0.29941	-1.94774	0.715222	-0.991738	-1.38725	1.99712	0.122509	0.172985	0.902429	0.345766	0.520393	0.497781	1.10104	0.312158	1.26344	1.36187	1.75962	-0.661001	0.279259	1.25636	1.85273	0.741469	1.84132	0.606502	0.323203	1.08021	-0.879861	1.50924	2.24835	2.04942	2.64301	2.16351	1.07746	1.17465	1.47833	-0.520317	0.251822	2.63907	-1.09347	-3.11251	0.366767	-0.454491
LUAD	-0.605437	-3.57307	0.196344	1.96863	-0.386835	0.129427	0.678815	0.314927	-2.23241	3.3613	2.37348	-1.01079	1.44317	0.139119	0.0877347	-0.0664482	0.490583	0.187271	-1.35172	0.690902	-0.135906	0.832005	-0.218722	2.6467	-0.983157	0.578958	0.440251	1.07685	-0.152704	-0.158309	1.8134	-0.353298	0.0828247	-1.92898	0.966582	0.774577	0.204575	0.8054	1.16655	1.16653	0.0319924	1.61108	-1.05374	-0.699072	0.408935	0.819741	-1.44288	0.515771	0.964129
LUAD	-1.07412	-4.23305	-0.942873	-0.398389	-0.323823	-0.222094	0.00608826	0.634552	-3.35922	0.154152	-2.77027	-0.798815	0.754381	-0.12331	-0.16135	-0.883104	-0.315333	1.16424	-0.247269	-0.0828876	0.00056839	-0.0142455	1.00793	1.04982	-1.22144	0.270966	0.521883	0.47608	0.202204	1.19431	2.23201	-0.441951	0.561864	-1.22607	0.916652	2.81657	2.36531	2.01213	1.61918	1.45269	2.50711	1.8105	0.470824	0.0997043	2.58262	0.37046	-4.5767	-0.505383	0.5179
LUAD	-1.02646	-4.176	0.934334	0.515434	0.411508	0.706348	1.56903	0.314886	-2.71188	0.0179343	-1.74937	-0.90178	4.71272	0.408908	-0.1837	-0.791932	1.01793	0.744387	-0.340028	0.652285	2.07934	0.159953	0.439313	3.24742	-0.744889	1.21058	1.37408	2.24855	-0.315644	0.828513	-0.70643	1.00001	-0.711205	-2.16396	1.09193	1.66309	0.432972	-0.255084	0.943257	0.592789	1.35497	1.15664	0.869382	0.0898275	0.725152	2.03532	-1.53665	0.748971	1.45806
LUAD	0.730017	-3.83617	-0.715046	0.321643	0.544856	0.410911	0.215504	0.0326357	-2.39278	0.842476	-0.700216	-1.48706	-0.445379	0.35244	-0.197731	0.0815811	0.38933	0.160416	0.210546	0.949675	0.181713	0.094233	0.6167	0.607046	-0.847066	0.592945	1.40618	0.665597	-0.0907583	0.802112	0.352406	-0.135485	1.2596	-1.79827	1.33237	1.34026	1.00263	0.484373	1.59828	1.17612	1.50806	1.053	-0.722334	1.01716	0.730283	0.657086	-3.33407	0.285872	-0.0590425
LUAD	-0.691617	-0.279575	0.723344	-0.994026	1.12393	0.955442	-0.0255103	0.772138	-2.71206	1.61895	-1.2152	-0.80922	1.07706	-0.289543	-0.361331	-0.677955	-0.234424	1.36162	-1.13711	1.05691	0.522616	0.304315	0.351149	1.5995	-0.661083	0.536489	-0.912496	0.680879	0.754146	1.63207	1.57141	-0.319121	0.320864	0.246982	0.655787	1.50254	1.43421	1.33963	1.29689	-0.607364	1.54887	1.72063	-0.578989	-0.541514	2.85666	-0.636348	-2.56661	0.205135	0.275779
LUAD	-2.16394	-4.45317	-1.16312	1.05197	-3.97795	0.5945	-0.483597	0.266227	-4.20208	-0.253496	-0.859546	-0.792807	-0.0523898	-0.516101	-0.396454	-0.789806	-0.319085	1.66227	0.223519	-0.31239	-0.29627	-1.02999	2.01532	2.20455	-1.61098	-0.155521	1.69686	0.0799273	0.674148	-0.492962	0.0995299	0.382996	5.60746	-0.950569	3.93654	0.772704	0.346019	0.5945	4.26225	4.34547	1.75497	2.96613	1.86831	1.36221	-0.20678	-2.16188	-2.83717	-1.16096	0.428974
LUAD	0.0151196	-3.38887	-0.623275	-1.09087	-0.277975	-0.232491	0.231434	0.203118	-2.63305	-0.524649	-2.42319	-1.3825	0.259623	-0.200045	-0.44366	-0.641628	0.0483909	0.891647	-0.074297	0.0973511	0.46026	0.486538	0.958167	1.47721	-0.979629	0.668087	0.82105	1.34369	0.0735378	0.645786	1.70212	-1.61172	0.410477	-1.47462	1.44604	1.43261	1.04873	1.41542	1.5362	1.26284	0.60066	1.02874	-1.14148	0.0412769	0.398387	0.399074	-2.01891	0.337184	-0.0896702
LUAD	-0.665368	-3.45583	-0.73129	0.821191	-0.940627	0.226447	0.340667	0.461185	-3.28409	3.45862	1.08211	-0.432408	0.586725	-0.0187492	-0.60278	-0.387651	0.179829	0.864669	-0.547953	0.838264	0.719272	-0.83906	0.835152	1.32738	-0.958488	0.647065	0.964356	0.855138	0.498609	0.683611	1.63071	-0.610093	0.983596	-1.07269	1.85094	1.13105	1.23417	0.657929	1.5798	1.49879	1.60106	1.58703	-0.503312	0.192446	1.0765	0.570067	-3.24288	-0.17839	0.167423
LUAD	-0.140075	-4.38646	-0.659108	-0.286654	-1.06765	-0.207983	0.954077	0.280777	-2.61349	-0.833964	0.541736	-1.57276	0.208498	-0.0469933	-0.603844	-0.527844	-0.0997066	1.00962	-0.187162	1.88547	0.321167	-0.0689845	1.00593	1.14485	-0.49433	0.515978	0.797855	-0.0938311	-0.267454	0.613376	1.68615	-0.982971	0.134273	-1.97389	1.52116	0.793436	0.45074	0.264981	1.55026	1.3195	0.910257	1.32215	0.167532	0.368071	0.100807	0.397136	-5.03323	0.284765	-0.222578
LUAD	-0.0384906	-2.56117	-0.313767	0.918606	0.0602458	0.286049	0.780011	0.446363	-3.00624	-1.25827	-0.007287	-1.52818	-0.132741	-0.267261	-0.705731	-0.467725	0.050971	1.27377	0.617576	-0.456685	-0.068794	-0.0141672	1.5477	2.21566	-1.57772	0.671339	1.05859	2.19837	-0.0583912	1.3805	2.06791	-0.0411737	1.75448	-0.277863	2.0928	3.16134	2.40969	2.37757	2.16631	1.83495	2.43834	1.66578	-1.44109	0.829676	3.2053	0.495606	-2.48546	0.0147919	0.625295
LUAD	0.0214524	-5.44252	-0.130716	-0.97303	-0.170476	-0.537815	0.377634	0.0587387	-1.53762	-2.78039	1.40225	-1.42902	-0.188759	-0.429274	-0.725937	-0.189909	0.509362	1.28886	0.263272	-0.503545	0.438739	-0.819118	-0.195423	1.48265	-0.863028	1.21417	0.929672	1.36682	-0.306931	0.698347	1.55266	-0.553405	0.989002	0.374628	0.857045	1.45018	0.745535	1.26401	0.754204	0.938855	5.62092	0.769997	-2.32851	0.516775	2.12172	-0.230444	-1.49141	0.0846853	0.657256
LUAD	0.609503	-3.40609	-0.908856	-1.57301	-0.968826	-0.196921	0.21629	1.15345	-2.86105	-1.75358	-2.81386	-1.39641	-1.01747	0.396129	-0.778031	-0.462615	0.545798	0.14345	-0.544416	-0.149251	1.4084	0.181402	1.60336	2.18634	-0.341026	1.02792	1.65809	1.83858	-0.143844	0.824947	0.171432	0.943758	0.230618	-1.60602	0.364179	1.59858	0.994327	1.04195	1.07484	-0.165895	0.738275	1.18049	-0.430326	0.0656595	1.57425	0.548262	-5.48337	0.0358238	0.517003
LUAD	0.288938	-5.18127	-2.26654	0.199433	-1.52545	0.450084	0.872294	0.423673	-3.1658	0.631443	1.19253	-0.945648	2.10442	-0.108689	-0.790513	0.217581	0.519171	0.688026	0.365193	1.33188	0.371054	-0.220899	0.343822	0.450083	-0.885037	-0.134224	1.00801	-0.117678	0.122024	0.649552	2.02957	-1.28262	0.608994	-0.996215	1.76599	1.11958	0.928342	1.11043	1.45992	1.6925	1.47098	0.523868	0.231771	0.712589	1.59271	0.756021	-4.48807	0.128777	-0.0684051
LUAD	-0.0910783	-3.78839	-0.645541	-1.33488	-0.364875	-0.175183	1.37869	0.59514	-2.83478	-0.540467	-0.80003	-1.26675	3.08655	-0.666311	-0.794457	0.261039	0.317014	0.44211	-0.785302	-0.0765204	1.34809	0.0535402	0.593191	2.4943	-0.428684	1.58506	1.02657	1.10198	0.330142	1.88373	0.735557	-0.624236	-0.158425	-0.651314	1.34694	1.71784	1.12138	1.20262	1.16077	0.235628	0.641909	1.36723	-0.57786	-0.40227	2.08402	0.491057	-5.41903	0.94454	0.721824
LUAD	-0.578001	-3.32107	0.695962	-1.20015	-0.570929	0.132683	1.45757	0.748424	-2.83403	-0.900585	-1.76274	-1.56128	-0.750838	0.00823688	-0.810067	-0.0481663	0.872107	-0.67945	-0.106118	0.765915	1.15525	1.08779	1.3555	1.29177	-0.593675	1.09668	1.3971	1.54425	-0.136492	0.300138	3.04017	-0.588074	0.0953932	-2.21841	0.331913	1.34974	0.823789	1.38142	0.612377	0.20418	0.750219	0.672521	-1.6562	0.198485	0.295198	0.808663	-1.08389	0.456516	-0.238807
LUAD	-0.128105	-2.98739	0.0297384	0.493383	-0.520717	0.412463	0.643912	0.811541	-3.00437	-0.642679	1.30946	-1.07531	-0.722654	0.0398703	-0.909465	0.207461	0.472398	0.288141	0.513309	0.929775	0.00268126	0.384907	0.700708	1.61814	0.64891	1.19652	1.26094	1.50932	-0.0329914	0.633108	1.434	-0.135159	1.70462	-2.1477	1.36128	0.574214	0.00698185	-0.16373	1.39726	1.19273	1.23963	0.53147	-0.739808	1.30728	0.0894856	1.73464	-4.31085	0.350358	-0.230467
LUAD	-0.100387	-0.986738	-0.600734	-0.407815	0.945458	-0.262274	1.43289	0.174493	-2.06282	-0.761452	-1.54972	-0.768509	0.376052	0.206628	-0.92439	-0.451112	1.58066	-0.252245	-0.751562	0.611168	0.0442533	-1.35683	0.0139174	1.64663	-0.0229216	1.35772	1.36979	1.50431	-0.641442	0.148293	0.703934	2.28707	0.0107374	-2.60596	0.688861	-1.47629	-2.98742	-0.504676	0.261845	-0.0927124	1.08404	0.981423	-1.00246	-0.549476	-1.43667	1.39187	-2.49037	0.252405	0.204554
LUAD	-0.352623	-4.00545	-0.295826	-0.159239	-1.37879	0.661461	0.595817	0.306472	-2.26791	0.733846	-0.687618	-1.30423	0.181933	0.220379	-0.929894	-0.0332651	0.419639	0.448565	0.150984	0.321645	0.888385	1.05911	0.486916	1.53729	-1.05462	0.263472	0.684433	0.496806	-1.17824	0.342707	1.8785	-0.974069	0.657599	-1.81555	1.9641	2.64136	2.36939	2.28108	2.18892	0.806953	1.7192	0.80834	1.6507	1.35785	3.64046	-0.21062	-3.87454	-0.395665	0.823983
LUAD	-0.294729	-5.47611	-2.58882	-0.139879	-5.95546	-0.524377	0.58612	1.07979	-3.39599	-0.0178885	-2.666	-0.485199	-0.0882783	-0.332605	-0.982994	0.675332	0.274208	0.752454	-0.419436	0.917351	0.926616	-0.97482	2.02422	1.03715	0.345775	0.376087	0.841934	1.5297	0.839008	1.85577	1.94384	-0.31608	3.41241	-0.428748	2.22449	1.0728	1.03764	0.423211	3.01944	1.83766	1.89965	2.72733	1.34513	1.87619	1.05437	0.629121	-3.89545	0.884935	0.218718
LUAD	0.565182	-4.49357	0.301096	-0.559284	-0.300223	0.349149	0.4557	0.239727	-1.81641	-1.11038	0.978735	-1.24821	0.625216	-0.338634	-0.984852	0.566919	0.450319	0.785583	0.792664	0.11562	0.860746	1.51666	1.21873	1.49439	-0.338996	0.41761	1.22133	0.556193	-0.119874	1.23121	0.726467	-1.2092	1.03783	-0.455529	1.28871	3.32029	2.77314	3.22655	2.01961	0.931474	2.30797	1.48461	0.301899	0.887272	2.37024	0.170947	-1.7915	0.580161	-0.141779
LUAD	-0.038023	-3.74577	-1.90028	-0.0790648	0.34196	0.461603	0.194389	0.203113	-2.32532	-1.80396	-1.05105	-0.894033	0.851394	0.14671	-1.04585	-0.0948267	0.179247	0.0710268	-1.12046	-0.0355968	0.130253	0.522017	0.56403	0.533912	-0.55815	-0.153107	0.632303	0.0337706	0.122503	0.851395	0.86147	-1.17963	0.156686	-1.65141	1.29618	1.21285	1.34756	1.0713	1.60603	0.0697393	1.0034	0.871532	-0.348496	-0.302016	0.939671	-0.585303	-3.89635	0.382589	-0.0356722
LUAD	-0.184786	-0.151068	-0.352863	-0.381933	1.58209	-0.437089	0.7647	0.410844	-1.86599	-0.735569	-0.0639672	-1.46061	-0.472535	-0.0277252	-1.06201	0.303067	0.437683	0.842849	0.623439	-0.280487	0.40717	0.0316215	1.22962	0.339092	-1.22845	0.321674	1.91924	1.53913	0.0694165	0.714743	1.00729	-0.455933	1.42758	-0.40558	1.07731	1.44267	1.03071	0.822375	1.60095	1.03317	1.762	2.07442	-0.00495958	1.15632	1.08398	1.48575	-1.1675	0.770173	0.333071
LUAD	0.0793905	-0.1848	-0.26249	1.55388	-1.80154	-1.00509	1.13682	-0.108445	-2.847	1.13884	0.556776	-0.997701	-0.353014	-0.0199451	-1.09638	-0.108382	0.298375	0.0152178	-0.790471	0.441176	0.256716	-0.838441	-0.0803299	1.93721	-0.297958	0.59	1.23195	1.89901	0.443745	0.606344	1.27958	-0.266303	0.619464	-1.9003	1.59782	-0.146564	-1.01416	0.769605	0.924714	0.938814	1.49943	1.10384	0.867441	-0.694051	-1.7919	1.59492	2.63	0.750168	1.32198
LUAD	0.0307069	-5.2291	-0.0301085	0.767673	-0.222711	-0.394215	0.505932	0.373697	-2.80142	0.244111	0.24875	-1.66848	0.00964594	-0.264856	-1.11147	-0.504927	-0.155706	0.0821543	-1.49239	1.20169	-0.198112	-0.181344	0.462424	1.7302	-1.67136	1.23002	0.767673	1.44575	-0.947081	-0.431107	1.45806	0.253099	-0.542573	-4.33736	1.06366	-1.1488	-0.780228	-0.914151	0.189405	0.0407248	0.089601	-0.597977	-2.36887	-1.18134	-0.983648	0.849045	-1.77111	0.173699	0.300314
LUAD	-0.196943	-1.11988	-0.07973	-1.84174	0.881054	0.928659	0.414752	0.346117	-2.29423	0.00827205	-1.24428	-1.27032	0.364499	0.0938935	-1.17768	-0.00556135	0.0479817	0.705052	0.516377	0.663104	0.195731	0.760751	1.20901	0.783145	-0.911586	0.722718	1.0804	0.358002	-0.0765986	1.09274	0.563159	-0.641998	1.10787	0.405141	1.06372	2.55285	2.13496	2.44786	2.29139	1.22195	1.82272	1.74628	0.475022	1.13433	1.72996	0.369126	-2.84664	0.0848618	0.251963
LUAD	-0.466771	-3.95055	1.74031	-0.228231	0.693477	-1.39711	0.322222	0.216602	-2.17189	-0.643269	-0.693692	-1.17074	-0.312062	-0.656943	-1.17805	0.251678	-0.0362797	0.782233	-0.651376	0.204729	-0.154521	-1.1046	-0.0354056	1.77177	-1.62073	0.563182	0.800338	1.2457	-0.653869	0.0282307	0.503904	0.746006	1.73782	-2.66836	1.10982	0.591595	0.0689287	0.336832	0.922735	1.1618	3.05273	-0.228231	-1.63657	0.47603	-0.47977	-2.12783	-2.92713	-0.233345	0.966538
LUAD	0.461694	-4.40768	-0.889784	0.180981	-0.579122	-0.72703	0.744207	0.236428	-1.96843	-0.694609	-2.82062	-1.95517	-1.10025	0.383145	-1.19468	-0.101033	0.12908	-0.287839	-0.153496	0.135466	1.00566	-0.194683	0.095849	1.92319	-0.0187492	1.43925	0.392129	2.76832	-0.962573	-0.0260563	0.503568	-0.239529	0.0500917	-2.43037	0.504249	1.38259	0.81554	0.605786	0.446516	0.0669918	1.38339	0.0168219	-1.08398	0.329289	1.43685	2.04711	-1.79609	0.169415	0.37628
LUAD	0.158583	-3.66264	0.69323	-0.0550225	0.0181007	0.520777	1.21461	0.412295	-2.362	0.221369	-0.857833	-1.34811	1.72809	0.384702	-1.2061	-0.144814	0.388919	0.639692	-1.2277	0.0531683	0.691728	1.47707	0.505791	1.87797	-0.342113	0.856095	1.51589	0.606129	-0.201906	0.571993	1.44738	-0.368985	1.3968	-1.9903	1.15425	1.9424	2.13313	1.88574	2.01347	1.23546	1.73392	1.56929	0.62157	0.924951	2.01195	-0.518504	-3.09332	0.49801	1.09581
LUAD	0.137472	-2.16781	-1.40406	-1.77549	-0.563019	-0.83077	0.24944	-0.213872	-2.62249	-1.31981	-0.418827	-1.1997	0.198263	0.0282145	-1.2709	-0.800843	0.0801225	-0.19537	-0.580366	0.874659	0.281774	0.19725	0.640505	0.787995	-0.939897	0.0725093	0.582012	0.974813	-0.219954	0.264569	1.67795	-1.61508	-0.642853	-2.34156	0.582217	1.19417	1.49829	1.35967	1.18126	0.45467	0.167179	0.331428	-0.742419	-0.383373	1.19015	0.46384	-4.85737	0.198643	0.0463538
LUAD	-0.283614	0.243872	-3.74993	0.770627	-7.04095	-1.08283	2.08132	0.480149	-4.99756	0.470725	-1.13176	-1.39995	-0.855046	0.0912657	-1.27774	-0.823492	0.0196176	-2.1295	-0.976457	1.25076	2.30723	-1.54567	1.00424	3.08063	-0.219429	1.58084	1.01283	1.82918	-0.201359	-0.932725	1.21181	-0.605224	0.874177	-1.90949	0.596732	-1.12989	-1.45989	-1.37727	0.676211	1.05204	-0.186589	-0.993944	0.233685	0.180723	-1.76106	0.45304	-4.2236	-0.677311	0.970934
LUAD	-0.40273	-0.127353	-0.215636	-0.0736446	-0.846102	0.376548	0.273299	0.491411	-2.52457	0.498379	1.28732	-1.46908	0.209513	-0.0604248	-1.28399	0.712034	-0.62871	0.789701	-0.00841331	0.536562	0.253907	0.622901	0.262503	0.970902	-0.361332	-0.307856	0.743491	1.11386	0.00266647	1.17338	0.854057	-0.763177	1.71157	-1.17096	2.24828	1.71131	1.84535	1.63185	2.32845	1.5783	1.41772	1.44672	0.209854	1.28977	2.3	-0.110147	-4.43463	0.746005	-0.549736
LUAD	0.824731	-4.15221	-0.149625	-0.288355	0.863279	0.336984	0.585768	0.267987	-1.63102	-0.430026	-0.652719	-1.20811	0.741441	0.240006	-1.29944	0.140306	0.264174	0.784043	0.174141	0.364398	0.718697	0.256479	0.578462	1.24067	-0.28241	0.823409	0.85659	0.225015	-0.0506964	0.842438	1.70787	-1.2367	0.901608	-2.30117	1.84541	1.62097	1.41821	1.38881	1.53972	1.01813	1.09549	0.475732	-0.439142	0.568073	1.52077	0.563949	-3.20045	0.457876	0.23396
LUAD	-0.359473	-0.329782	-0.663017	-0.573939	-0.102141	-0.392492	1.16088	-0.266398	-2.39206	-1.63807	0.0762711	-1.14138	0.896141	0.232452	-1.30213	-0.38983	0.396109	0.399105	-0.223347	0.345518	0.824525	0.791834	0.142989	1.43803	-1.17785	0.741902	0.30053	0.91866	-0.458573	0.101222	0.947125	0.646574	0.232826	-2.19947	0.593312	0.827279	0.173839	0.679042	0.786385	0.305987	0.828909	0.772793	-0.382043	0.256809	1.08459	0.868475	-3.35667	-0.286393	-0.356324
LUAD	-0.237467	-3.12411	-0.581611	-0.842717	0.0179768	-0.00252342	0.0821428	-0.0647535	-2.05004	-0.845391	-0.0455217	-1.66138	0.116641	-0.256686	-1.31993	0.014946	0.289329	0.353891	0.397564	-0.192463	0.513711	0.0769768	0.318783	2.18703	-1.14946	1.21289	0.908495	1.89425	-0.533606	0.631351	1.38791	-0.386792	1.25634	-0.264107	1.84999	2.27651	2.34663	2.18108	1.61707	1.52238	4.15027	1.09733	-1.02835	0.707862	2.64579	-1.69446	-3.35424	0.154263	0.678602
LUAD	-0.0878434	-3.77571	-0.928021	0.243664	0.192821	0.304052	0.268178	0.587955	-1.89676	1.30736	-0.824467	-1.26091	0.457339	0.0872774	-1.34839	0.335275	0.528748	0.78595	0.616344	0.147804	0.665235	0.34508	1.1928	1.83951	-0.458179	0.857008	0.746164	1.34053	0.181697	1.13996	1.23016	-0.771194	0.720923	-0.527658	1.00662	2.13919	2.07	2.25201	2.05485	1.46541	1.59159	1.70222	-0.678502	0.701434	2.72909	0.922613	-2.71406	0.317901	0.0916605
LUAD	-0.620131	-4.44661	-0.368024	-0.805871	-1.95476	-0.547702	0.138634	-0.0670443	-3.22635	-1.00227	-1.10524	-2.22441	0.156768	-0.329722	-1.35297	-0.836941	0.0792456	0.229914	0.283381	-0.091639	0.547766	-0.489135	0.0481315	2.66662	-1.26939	1.18254	1.24107	2.17476	-0.0725164	0.29968	1.37518	0.664606	-0.231889	0.838932	0.589471	1.18329	0.566393	1.24417	0.673201	0.283311	0.872201	1.29135	-1.44669	0.295144	1.09876	2.41735	-3.90039	-0.244164	-0.185988
LUAD	-0.384357	-5.66463	-1.58959	-0.548339	-2.25467	0.0655413	0.453623	0.492714	-3.87518	-1.14812	0.832332	-1.33364	-1.59161	-0.25878	-1.3801	-0.880236	-0.339789	-0.0250254	-1.11511	1.36745	1.53943	-0.290027	-0.108708	2.74497	-0.620335	2.60782	1.86022	2.9588	-0.355341	-0.120102	3.38925	0.382399	0.144701	-3.23558	1.74391	-0.862224	-1.21484	-0.680928	1.37234	1.4523	1.49133	0.635379	-0.871761	0.327537	-1.59429	1.03488	-1.26064	0.490592	0.839468
LUAD	0.213737	-3.6961	0.339018	-0.371225	0.174188	-0.522177	0.311866	0.229334	-1.99567	2.35149	1.99443	-0.979847	0.0443578	-0.157881	-1.41136	-0.246622	0.382522	0.610148	0.213928	0.236405	0.179718	0.0510144	0.821566	-0.0560682	-0.927181	-0.54429	0.597066	-0.220819	-0.183277	0.541739	1.66001	-1.2742	-0.0467901	-1.3274	0.82638	1.45036	1.01906	0.666563	1.01479	0.538496	1.10803	1.48982	-0.170787	0.663991	0.391713	0.731069	-3.12934	0.00525999	-0.181332
LUAD	0.220644	-3.72928	-1.45945	0.0568433	0.00236702	1.28282	0.354766	0.295381	-2.17619	0.397388	-1.10238	-0.792688	0.274519	0.240808	-1.41836	0.155214	0.213459	-0.363662	-0.301278	0.908145	0.855767	0.96938	1.1652	0.798281	-0.256461	-0.17608	0.297852	0.192057	0.125233	0.469123	0.953897	-1.489	-0.21015	-0.888975	1.45458	1.98046	1.70959	1.88281	1.40859	-0.0570173	1.77702	1.11679	1.06193	0.0975532	1.76288	0.482031	-3.00937	0.377579	0.211343
LUAD	-0.664571	-4.89035	-2.56625	-0.00852585	-5.16314	0.403816	0.130811	0.0181122	-3.84318	-0.834496	0.132337	-1.55896	-1.22096	0.0335684	-1.41946	-0.192083	0.0322375	-1.44518	1.38968	0.609604	-0.636557	1.1319	0.60832	0.209898	-1.3519	-0.0796089	1.09624	-0.549094	-0.578101	0.180957	-1.54341	-0.823399	4.791	-3.27732	4.18034	2.74444	2.422	2.87021	3.50636	3.95901	0.804914	0.548422	2.56879	2.38988	1.90454	-3.78559	-4.71985	-0.0316877	-1.19509
LUAD	0.58299	-5.21093	-1.40445	-0.933915	-0.939568	0.521967	0.222095	0.200266	-2.76411	-1.03345	-1.33051	-1.1837	0.159194	0.10124	-1.42202	-0.112821	0.545353	-0.577554	-0.100529	0.519258	0.769817	-0.0243101	0.329964	0.437341	-0.223831	-0.313359	0.73887	0.531749	-0.258407	1.06893	1.3567	-1.31336	-0.457258	-1.44928	0.928481	1.56061	1.68539	1.53359	1.04251	0.363656	0.0841188	0.903813	0.0362034	0.0777984	0.84731	0.444214	-2.64345	0.431363	-0.379992
LUAD	0.234656	-2.29125	-1.54819	-0.916796	-0.154129	0.9312	1.09145	0.530106	-1.67393	-0.916796	-1.15811	-1.06746	-0.0460796	0.517054	-1.42203	-0.150187	0.308496	0.314247	0.0179682	0.613718	0.245757	1.20921	1.03822	-0.238725	-0.0699606	-0.772407	0.0072546	-0.0945835	-0.308873	0.498961	1.19349	-1.53001	-0.114305	-1.6344	0.506146	2.21455	2.17327	1.95767	1.32746	0.120751	1.99747	1.76128	0.662735	0.601864	1.32347	1.71972	-3.79367	0.213696	-0.211669
LUAD	-0.0413198	-0.500267	1.04626	-1.62628	0.949511	-1.45475	1.02999	0.43346	-1.94821	-0.716885	1.30699	-1.15473	0.643012	0.297145	-1.46479	-0.266223	0.0985665	1.14395	-0.527319	0.192763	0.997397	-0.727302	0.506945	0.580169	-1.24409	0.838386	1.68738	2.02532	0.186701	0.170834	1.49083	0.229708	0.310419	-2.7134	-0.0441794	-1.1098	-1.9671	-1.04507	-0.656113	0.10104	1.83642	-0.0114841	-2.19493	-0.727302	-1.97707	0.511152	-3.12003	0.411662	0.339319
LUAD	0.205559	-4.18311	-1.15597	-1.34845	0.174926	0.74452	0.0705299	0.33877	-2.05054	0.467128	-0.83768	-1.16089	0.397697	0.352054	-1.47398	0.831723	0.391721	0.360787	0.813503	-0.397357	0.860686	0.737896	1.95404	0.492075	-0.586533	-0.09413	1.37057	0.884476	0.26761	1.94142	0.278462	-0.658402	0.506646	-1.18726	1.43749	3.08656	2.5669	2.80896	2.15779	0.850772	1.80981	1.30989	0.160826	0.725331	2.82459	-0.00386906	-4.2272	0.356292	-0.326225
LUAD	-0.318831	-1.0809	-0.470503	0.185844	0.0467949	0.11132	-0.0496826	0.474471	-2.62912	0.685918	-1.17285	-1.18698	1.01421	0.125604	-1.48811	-0.0396681	-0.17025	1.06506	-0.204433	-1.00569	0.931686	0.244059	1.31261	2.10423	-1.08164	0.362463	1.56634	1.21	0.0659208	1.17966	1.33526	-0.641887	0.847236	-0.788789	0.973087	1.78873	1.65952	1.83031	2.11026	1.11779	2.47678	1.31829	0.380291	0.100074	2.75808	0.882296	-3.50515	0.187836	0.0998797
LUAD	-0.377345	-2.12516	0.284831	0.463394	-0.42608	-0.302854	0.831444	-0.058322	-2.2013	-0.766556	0.0940313	-1.04063	0.853561	0.170652	-1.50551	0.32373	0.681406	1.35878	0.407831	0.605998	0.173264	0.35446	0.501435	1.272	-0.231309	0.592619	1.49833	0.74184	0.10286	0.706372	0.658563	-0.739975	0.623986	-0.55981	2.11609	1.89503	1.42031	1.98581	2.20477	2.36236	1.8601	3.05713	1.74588	1.56499	-0.047473	1.51982	-4.01971	0.326161	0.216955
LUAD	-1.37261	-0.622368	-1.48932	-0.36646	-0.854356	-0.577356	0.13082	0.0281181	-2.58349	-0.103425	-0.00194073	-0.774927	-0.0926991	-0.476069	-1.50639	-0.293528	1.07628	0.0834293	-0.147232	1.5009	0.917636	-0.356712	0.136105	0.278004	-0.371263	-0.821026	-0.119367	0.388428	-0.6229	0.1528	0.14445	-0.486578	0.272233	-1.19784	0.71735	0.423821	-0.156634	-0.0778899	1.07812	0.480687	0.651462	0.45769	0.0232878	0.244837	-1.06061	0.716557	-2.02096	0.278395	-0.48851
LUAD	-0.283731	-2.16794	-0.568829	-0.718288	-1.60456	-0.532404	0.863378	1.82156	-3.51401	1.82756	-1.09504	-1.45809	-0.74289	0.167723	-1.54426	-0.748478	0.0168447	-0.0678825	0.280002	-0.13755	1.68732	0.0503864	2.13701	2.70872	0.121233	1.56344	1.17129	2.87788	-0.0197935	1.46409	-1.06117	2.45366	0.218415	-1.79641	0.555451	0.698131	0.666144	0.786948	0.693979	-0.161085	0.922691	1.4547	-0.845205	0.149755	1.19981	0.652111	-4.97202	0.305078	2.38801
LUAD	0.0900197	-3.20855	0.181687	0.127686	0.379024	1.74319	0.817451	0.537857	-0.645865	-0.197783	-0.234662	-1.25282	1.97006	0.437347	-1.5455	-0.0501089	0.280145	0.699462	-0.290735	1.00926	0.831612	0.0297108	0.979105	0.430249	-0.04739	0.661574	0.40168	-1.26163	0.240097	0.691066	0.859065	-0.949599	0.896007	-1.73003	1.44475	0.381005	0.858632	0.600174	1.22236	0.921717	0.752177	1.65128	-0.609027	0.520446	1.39581	0.297223	-3.7548	0.745983	0.684926
LUAD	-0.180585	-4.53181	0.622016	-0.36446	0.343598	0.504806	0.294614	0.362978	-2.23472	-1.72115	0.0218916	-1.55593	0.153557	0.0379581	-1.5615	0.337171	0.847086	0.625878	0.796454	-0.701495	0.358764	0.590674	1.47156	0.694434	-0.952425	-0.694232	0.533661	0.732752	-0.188642	1.19214	1.03497	-0.574997	2.29869	0.432526	1.60607	3.07261	2.8128	2.73401	2.27936	1.58292	1.52361	1.63914	0.483913	1.6698	3.43167	-0.193943	-2.67318	0.0546217	0.237596
LUAD	0.0265203	-5.19957	-0.568315	0.275002	-0.0825062	-0.240058	1.0357	-0.0781918	-2.33192	-0.374091	-1.49899	-1.96101	-0.154986	-0.112924	-1.5663	-0.799295	0.0107064	-0.190121	-0.475239	0.35989	0.488708	-0.0536208	0.408904	0.937967	-0.640422	0.417021	0.664948	0.470726	-0.528841	0.225875	1.90887	-1.01502	-0.464568	-1.63632	0.45684	0.0814643	0.0681019	-0.37605	0.0688744	0.259781	0.00198364	0.132822	-0.658793	0.345593	0.0793138	0.669527	-3.94296	0.0388041	0.504824
LUAD	0.367795	-2.16923	2.17925	-1.11606	1.37048	-0.0390682	0.393216	0.309679	-1.65501	0.562014	1.22759	-0.994785	0.935231	-0.176956	-1.57549	0.23704	0.374199	1.23343	0.441306	-0.148479	0.160152	0.366094	0.878871	-0.285983	-1.28922	-0.437986	0.50543	0.153929	0.149546	0.699517	-0.242815	-1.28998	2.22879	-1.77297	1.68358	1.10427	0.760181	1.34629	1.54911	1.2178	3.0315	1.38186	-0.846071	1.18401	0.562014	-0.718551	-2.78762	0.161036	-0.198709
LUAD	-0.397433	-3.61616	-0.992649	0.231138	0.308644	0.421154	0.296294	0.385365	-2.61107	-0.897658	-1.37574	-1.21123	1.54148	0.212398	-1.59889	-0.399371	-0.372009	0.353683	-0.148953	0.253662	0.233211	0.0163398	-0.101243	0.141871	-0.385672	0.10005	0.812563	0.0912442	0.150258	0.556908	2.84204	-1.03384	-0.743934	-2.12934	0.515088	0.845096	0.852608	1.0121	1.16856	0.474744	0.449993	0.2768	-0.316972	-0.554453	0.541478	1.13566	-4.50983	1.22653	2.06943
LUAD	-0.0842242	-2.81594	-1.46757	0.676972	-0.0560236	1.19239	0.208995	-0.157829	-2.06265	0.122004	-2.17877	-0.64856	0.0418334	-0.138234	-1.60498	-0.482566	0.0147743	-0.224554	-0.805115	1.06568	0.0378833	-0.343135	0.236702	0.646959	-0.0240269	-1.55831	0.443932	-1.1675	-0.58075	-0.790814	1.42864	-2.48264	1.00724	-3.11504	1.02989	-0.611209	-0.607382	-0.0622287	0.904454	0.26893	1.55385	-0.222188	-0.487206	0.136455	-1.82066	1.96351	-1.25802	0.383718	-0.274755
LUAD	-0.191686	-4.99509	-1.18505	-0.281009	-0.227904	0.91516	-0.17662	0.376871	-1.75736	-0.788492	-1.92617	-1.55361	-0.393795	-0.0574532	-1.62698	0.718501	0.835319	0.0388889	0.572771	-0.207352	0.773522	1.12196	0.751737	0.969953	-0.982174	0.710086	1.36634	2.07556	-0.292535	0.972281	0.20497	-0.527447	0.176432	-1.67075	0.181134	2.42654	1.78916	2.0975	0.903028	0.452761	1.97757	0.657675	-0.647756	0.418724	2.12643	0.720675	-3.07202	0.299608	-0.0573678
LUAD	0.1066	-1.84896	-0.76758	0.374353	-0.201228	-0.223548	0.37131	0.33713	-2.87264	-0.60206	-2.05712	-0.347295	1.28425	0.572951	-1.63448	-0.216833	0.34921	0.584159	0.237912	0.119936	0.484686	-0.110167	1.34992	0.732058	-0.329134	-0.307612	0.507265	-0.125368	0.4369	1.4035	1.14098	-1.32788	-0.193576	-1.55745	1.23588	1.96365	1.80181	1.23942	1.74194	0.672305	2.25289	1.55406	-0.566385	-0.377876	2.16924	1.78934	-3.74842	-0.0572786	-0.572841
LUAD	-0.174784	-2.87184	3.37151	0.427264	0.885662	-0.600257	0.590616	0.0498838	-2.52255	-0.72474	-2.02943	-1.75087	-0.187082	0.0491772	-1.63803	-0.41165	0.0905209	0.204297	-1.07823	-0.85027	0.670898	-0.632817	0.565095	2.67519	-1.01646	0.236599	0.34565	0.597189	-0.618881	0.238734	0.782763	-0.0937076	0.276097	-2.09087	0.613308	1.05734	0.979238	1.12161	1.06038	1.07728	2.39628	0.462887	-0.941551	-0.737231	1.42907	0.294625	-1.82869	-0.57785	0.812917
LUAD	-0.510245	-4.61746	0.398733	-0.143571	0.0891838	-0.735212	0.656506	0.234144	-3.10757	-1.63953	-0.743055	-1.99401	-1.23408	-0.298346	-1.63953	-0.61912	-0.056303	0.15202	0.112192	2.49817	0.256793	-0.56358	0.857919	1.7726	-1.74719	0.464494	1.26736	0.834403	-0.291749	0.121685	1.92729	0.0473137	-0.0165682	-1.20791	0.191413	0.589833	-0.418401	0.231738	0.162813	0.705917	2.05013	0.432173	-1.56673	0.0043273	0.322224	-0.869897	-2.50035	0.109179	0.601099
LUAD	0.683993	-3.47191	0.415136	-1.45214	2.66025	-0.484565	0.540768	0.398343	-1.02797	-0.814713	-0.387322	-0.746089	1.10728	-0.142528	-1.64283	0.200851	0.315196	0.76695	-0.408262	-0.164218	0.157023	0.693959	0.0313358	0.526795	-0.988253	-0.399676	0.498491	0.272223	-0.25478	0.389085	1.63055	-1.36943	0.207331	-2.71518	0.84425	0.893947	0.640315	0.962894	0.794911	-0.0979881	0.297313	-0.204563	-1.54743	-0.220552	0.254357	-2.24103	-0.619466	0.170621	0.00671005
LUAD	-0.161606	-4.05579	-0.689404	0.44344	-0.672744	0.900573	0.171966	0.374697	-2.74177	0.114133	-2.09665	-1.19845	0.111559	-0.0584764	-1.65652	-0.0877476	0.00637674	0.686199	-0.150759	0.952893	0.668851	-0.512778	1.55257	1.67941	-0.499133	0.212043	0.935987	1.47976	-0.1269	0.775608	1.63256	-1.22539	0.361144	-1.02023	1.04964	1.64465	1.54757	1.58981	1.63742	0.507528	1.40761	1.68339	0.470277	0.456107	1.45105	0.517699	-4.66418	0.106828	0.0473013
LUAD	0.0415935	-3.90645	-1.94966	0.182813	-0.543103	0.805789	0.603638	0.174907	-2.57451	1.8855	-2.54271	-1.39531	-0.00983191	0.0904102	-1.66632	0.520241	0.393447	0.0477047	0.771844	-0.311272	0.138226	1.22773	1.04849	1.22283	-0.79014	0.830512	1.14506	1.40298	0.160827	1.57939	0.287431	-0.183988	0.212045	0.136045	1.25198	2.89844	2.55448	2.71394	1.69179	1.65747	1.80452	1.37483	-0.046608	1.08061	2.99017	0.336542	-3.72988	0.285105	0.00371885
LUAD	-0.552713	-1.47646	1.57058	0.0566635	-0.379235	0.446003	0.137809	0.59896	-2.81838	-1.74443	-1.63923	-1.60906	-0.049758	0.417385	-1.67153	-0.0498486	-0.143908	-0.155175	0.239672	0.450659	0.285722	-0.443263	0.901696	2.34797	-0.981349	0.717069	1.07502	1.12105	0.0830774	0.976711	0.5279	0.500898	0.45247	0.0661344	0.486949	2.3803	1.85276	2.00152	1.45308	0.565692	1.72255	0.852296	-0.672831	-0.701997	2.0308	0.274441	-3.835	0.111474	0.187473
LUAD	-0.711005	-3.34862	-0.783943	-0.260315	-0.557341	-0.321602	1.16502	0.118922	-2.68435	-0.84225	-1.4876	-1.69165	0.875263	0.4853	-1.67273	-0.510002	0.254882	0.33604	-0.579456	0.267933	0.597638	0.0911418	0.733656	1.47968	-0.960894	0.374199	1.17482	0.338322	-0.725662	0.827004	0.767765	-0.785857	0.194789	-1.2478	0.252592	2.26954	2.01298	1.80647	2.05275	0.231955	0.0752879	1.25586	0.524825	0.220627	2.25144	1.03416	-3.36212	0.705434	0.123139
LUAD	0.214235	-2.71912	-1.1476	0.0283685	0.0885258	0.123228	0.835724	0.111751	-2.26601	0.639803	-0.759087	-0.766132	1.03377	0.510465	-1.68212	-0.0837002	0.534193	0.243242	0.0804834	0.0311618	0.497199	0.720999	0.697956	1.15077	-0.597688	0.380885	0.710192	1.07276	1.26701	2.36751	0.204576	-0.914299	0.161828	-1.53998	1.39617	2.45538	1.95412	2.35215	1.24101	-0.0732765	1.17968	0.959106	0.312358	-0.173111	1.91461	1.02071	-2.79489	0.489917	-0.498394
LUAD	0.644046	-4.78809	-0.512526	-1.0262	-0.886045	-0.0475335	0.773543	0.345446	-2.70153	-0.464202	-0.465998	-1.10203	-0.517313	0.00653553	-1.69922	0.0705466	0.51173	0.324247	-0.523657	1.16322	0.584909	-0.0385122	0.81023	0.0783856	-0.446626	-0.410309	1.10631	0.343999	-0.47844	0.409035	1.51807	-1.18204	-0.0286541	-1.60255	0.980298	1.60156	1.54522	1.30424	1.22241	0.500856	0.770263	0.389519	-0.220044	0.438812	0.741974	0.410675	-5.06894	0.470324	0.134538
LUAD	-0.627308	-2.38049	-0.729236	3.35905	-0.00971127	-0.2942	0.78636	0.760633	-3.0867	-1.73781	1.87415	-1.61291	3.26131	-0.123232	-1.71181	-0.294257	0.93984	0.365571	0.569519	1.11019	0.952972	-0.342578	0.839448	1.3626	-1.02131	1.37767	0.784146	2.00098	0.00354195	1.01302	0.276286	1.03227	1.95321	-0.572827	1.44194	1.73735	1.30259	1.37536	1.9811	1.58765	1.04646	1.37182	-0.957252	0.899623	1.97325	0.327549	0.0753765	0.351003	0.798401
LUAD	0.425617	-3.44804	-0.947966	0.751586	0.300083	-0.0884733	0.986984	0.203105	-1.91203	0.213692	-1.26657	-0.95083	1.76268	0.516894	-1.71592	-0.279233	0.290207	0.229832	-0.398512	-0.012084	0.15855	0.799283	0.309172	0.31579	-0.383	-0.0832901	0.876657	-0.81278	-0.0811749	0.354061	1.34139	-1.69908	0.321499	-1.6916	1.44793	0.95336	1.01121	0.974753	1.70966	0.88965	1.34297	1.22107	0.260997	-0.0122557	0.523088	0.836559	-4.42484	0.211237	-0.324728
LUAD	-0.00131655	-5.65697	-0.195464	-1.28636	0.580785	0.341286	0.320327	0.303079	-2.54122	-0.23062	-1.18187	-1.53632	0.231485	-0.111433	-1.71605	0.130223	0.676929	0.0334091	0.313553	1.30405	0.0520062	0.00864029	1.11942	1.36772	-0.75592	1.02761	1.04495	1.54883	-0.180309	1.09196	1.13249	2.24463	0.234048	-1.50627	1.00642	1.46244	1.36255	1.6271	1.18433	0.883843	1.38892	0.689366	-1.0751	0.227997	1.33036	-0.712314	-3.28004	0.361357	-0.128551
LUAD	-0.347688	-4.59632	-1.92336	-0.789393	-1.76071	-0.633275	1.37729	-0.0614872	-3.33565	-1.89631	0.960888	-2.27902	-1.23782	0.288758	-1.75484	-0.797093	-0.263986	-1.43264	-0.55626	0.8861	1.77288	-1.87031	1.67291	2.02352	0.361212	2.05789	1.61433	1.84248	-0.410216	-0.476784	-0.732348	0.21124	-0.922466	-2.17543	0.0990152	-0.228505	-1.2023	-0.735317	-0.353343	0.163075	-1.06623	-0.028759	-1.05686	-1.17642	-1.39336	0.813662	-4.53482	0.382452	0.332809
LUAD	-0.157968	-4.29622	-0.980623	0.685914	-0.725574	-0.21294	1.27365	0.604877	-2.05682	-0.738113	-0.224722	-1.10001	0.572228	-0.290622	-1.76355	-0.134041	0.22132	0.152266	-0.696759	0.839826	0.837586	0.017005	0.191062	0.933006	-0.108782	0.141593	1.04848	1.46352	0.364567	0.456361	0.985819	-0.74293	0.109971	-0.834159	1.39027	-0.604959	-1.02298	-1.63334	0.223123	1.8885	0.0484836	1.56736	0.294802	-0.131858	-0.985237	0.333389	-4.52592	0.721155	0.846586
LUAD	0.0373774	-4.34277	-1.32167	1.0902	-0.327605	0.448506	0.0511503	0.671914	-2.39348	0.655507	-1.2687	-0.624651	1.24165	0.245731	-1.7698	-0.0474892	0.159811	1.25293	-0.298878	1.1028	0.574601	0.309615	1.06394	0.749166	-0.100385	-0.182642	0.499388	0.043323	-0.0694933	1.01411	1.90427	-1.27096	0.81024	-0.943503	2.11236	2.10287	1.63844	1.50186	2.34552	1.51185	2.36975	2.217	0.873841	0.762764	2.57151	0.31328	-4.34964	0.214789	0.482227
LUAD	-0.158453	-4.11402	-0.626506	0.152145	-0.633963	-0.351007	0.658884	0.775103	-1.55089	-0.426941	-1.89286	-1.45589	-0.925689	-0.301415	-1.77424	0.314295	0.600925	-0.0327673	-0.346971	0.549904	-0.428412	0.876981	0.788851	0.88911	-1.13833	0.194342	0.41694	0.679694	-0.624823	-0.0364261	1.09328	-0.345593	-0.662908	-2.69221	-0.137193	1.94113	1.58618	1.33695	0.270477	1.06359	1.70234	0.756043	-0.349365	0.0155001	1.12998	0.823399	-2.91271	0.48777	0.423626
LUAD	-0.165219	-5.53218	-0.862213	0.247618	-0.673914	-0.396239	0.849314	-0.143985	-2.99797	4.18525	-0.5263	-1.67487	-0.203594	-0.0142632	-1.77885	-0.428556	0.00476074	0.0367203	0.349677	0.363094	0.971286	0.0569339	0.314386	1.60376	-1.74537	0.722156	1.45407	1.10257	-0.385191	0.00429916	1.89761	-0.243736	0.329874	-1.2614	0.462288	1.3486	1.19901	1.63841	1.05214	1.06129	1.7171	1.20432	-0.790518	0.325297	0.991923	1.77102	-4.20576	0.236587	-0.140049
LUAD	0.318356	-3.96981	-0.55467	-0.293208	0.770412	0.36101	1.05687	0.415363	-2.25535	-0.00160408	-1.68329	-1.25929	-0.197524	-0.0890389	-1.78401	-0.226308	0.0849252	0.183322	-0.123834	1.02776	1.21223	-0.535578	0.1972	2.31058	-0.401401	0.896825	1.44656	2.95322	-0.422651	0.0216656	2.44725	0.598683	0.376799	-0.143808	0.182821	0.446942	0.211241	0.137143	1.23146	0.47544	0.897633	0.024868	-1.04376	0.235566	0.843644	1.41332	-3.18302	0.346796	0.211881
LUAD	0.134588	-4.44182	-0.337343	-0.965782	1.28605	-1.08432	0.478968	0.516455	-1.802	-1.26534	-2.50164	-1.24205	0.450448	0.00872612	-1.79878	-0.132652	0.3891	0.315179	-0.0720253	0.382894	-0.0965886	0.612667	0.196837	1.17278	-1.22598	0.33304	0.865901	0.490732	-0.362874	0.165905	0.910965	-1.50188	-0.0922785	-2.89262	0.854396	1.02194	0.723551	0.734657	0.522315	0.15561	0.909744	0.346927	-1.29208	-0.575027	0.128571	-0.249522	-2.58302	0.0848951	0.263651
LUAD	-0.2224	-4.2697	0.141832	-0.835962	-0.0522499	0.580505	0.251935	0.0530911	-2.10438	-0.693641	-1.49699	-1.30657	1.26407	0.297756	-1.80516	-0.276114	0.0863528	0.0937548	-0.67654	1.15054	-0.0794592	-0.148802	0.789076	0.688565	-0.977834	0.166956	0.484342	-0.0113811	-0.1692	0.191871	1.39937	-1.12034	-0.143745	-1.88307	1.09296	0.698599	0.383622	0.616053	1.40888	0.770766	0.562441	0.74579	-1.0591	-0.58847	0.783909	0.0908146	-3.9972	0.0964355	-0.523518
LUAD	-0.0289845	-3.78782	-1.76142	0.464345	-1.20877	0.785038	1.34524	0.207725	-2.26872	-0.836824	1.31675	-1.02322	0.350379	0.0394516	-1.80881	-0.123692	0.500728	0.798095	0.46051	0.909532	0.393605	0.868433	1.11134	1.28871	-0.699375	-0.168339	1.24891	-0.362893	0.0707169	1.11749	1.47223	-0.860671	0.902466	-0.78121	1.76983	2.44951	2.13655	1.79208	1.93726	1.62144	2.1956	2.20845	0.635058	1.26027	2.72337	0.972893	-4.40161	0.0998087	0.364283
LUAD	-1.12863	-4.42469	-1.36797	-0.513295	-5.39034	-0.782756	0.950417	0.41781	-4.43235	-1.26818	1.73566	-1.77235	-0.490575	-0.251149	-1.8125	-0.896319	-0.150346	0.440274	1.08452	1.25462	0.984425	-0.0249114	0.368413	2.07862	-1.34338	0.289813	1.27652	0.651199	-0.475589	0.339001	1.34899	0.377604	3.99701	-1.99872	2.85021	0.257886	0.357856	0.514719	3.11164	3.07974	1.11515	0.881843	1.61727	2.61701	0.855553	0.313416	-4.62704	0.397468	-0.252381
LUAD	0.0251737	-5.23063	1.12141	-1.69629	1.28673	-0.483468	0.954233	0.304707	-1.66	-0.918683	-0.675852	-1.34848	-0.662343	-0.604902	-1.84152	0.432175	0.445065	0.219928	-0.164031	-0.247564	-0.314268	-0.129182	0.455475	1.36989	-1.57164	1.08566	0.786574	0.688647	-1.14825	0.200899	-0.294407	-0.244637	0.813446	-2.20943	1.31511	1.81171	1.43097	0.912036	1.06302	0.940735	4.08582	0.183887	-1.26359	0.755547	0.515337	-1.31851	-1.26872	-0.14715	0.619485
LUAD	0.112848	-4.92203	1.89894	-1.78829	1.48687	-0.974276	0.179118	0.154439	-1.70777	-1.67281	-0.282244	-1.76117	0.11009	-0.400673	-1.86921	-0.24773	-0.11703	0.970243	-1.00766	1.06085	0.533969	-0.99474	1.2948	1.40314	-1.00238	0.709658	0.394933	1.0895	-0.578206	-0.789788	1.00457	-0.881314	0.645254	-2.27866	0.255398	0.540784	-0.731706	-0.502887	0.703615	0.203806	2.53478	-0.0276542	-0.366904	0.24971	-0.665278	0.431479	-0.959401	0.213463	0.333915
LUAD	0.274879	-1.62202	-0.786122	-0.286159	-0.1399	-0.385881	1.56029	0.428866	-2.21297	-0.661668	-1.46555	-1.39791	0.180221	0.473016	-1.87502	0.0364695	0.519071	0.318211	-0.0217152	0.901815	0.389316	-0.0676599	0.131416	2.28195	-0.913303	0.404529	1.13866	0.748334	0.0470915	0.832546	0.922976	-0.192183	-0.870444	-1.58992	0.936234	2.03098	1.80686	1.48418	0.616608	-0.289504	0.859031	0.752334	-0.455053	0.428166	1.75739	0.3746	-3.50628	0.902603	0.0167227
LUAD	-0.425974	-6.22794	-2.02584	-1.23921	-1.42093	-0.907307	-0.326083	-0.483902	-3.86514	3.72273	0.635263	-1.35758	0.563431	-0.488648	-1.88258	-0.189668	0.106768	-0.252064	-0.217515	0.0418892	0.920355	-0.812688	0.896044	1.67966	-1.73694	1.70618	1.50739	1.36707	-0.339835	0.539234	1.30487	-0.34655	0.738026	-1.18195	1.77637	0.818863	0.358716	0.666628	1.3697	1.09897	0.545322	0.904724	-1.57616	-0.00216627	0.324484	1.12901	-3.35701	0.10005	-0.00911951
LUAD	-0.252968	-5.24851	0.281401	-1.18843	-0.0448742	0.404682	0.319847	0.528381	-2.12283	1.65567	0.0655127	-1.29807	-1.32846	-0.33075	-1.89892	0.338528	0.379938	0.767315	1.18621	-0.170368	0.591044	0.864378	0.929472	0.895494	-1.18186	1.01824	0.869263	0.518931	-0.160993	1.17226	0.4727	-0.0947533	1.27604	1.19016	2.22018	2.65873	2.23155	2.46133	2.0336	1.85476	1.87434	2.02589	0.715339	1.69985	2.18889	0.822413	-3.28178	0.296204	-0.219983
LUAD	-0.0194392	-4.2032	-0.965956	-1.36915	-0.0200911	0.733715	0.349122	0.302424	-2.65459	-0.551387	-1.05785	-1.31559	0.704236	0.0074749	-1.9078	0.364299	0.272664	-0.0554476	0.233559	0.441175	0.196711	0.236051	0.75031	0.742079	-1.07213	-0.135694	1.23568	0.0999894	0.306217	1.12008	0.472245	-0.760247	1.0997	-0.421923	2.00717	2.24022	1.69303	1.93915	1.89504	1.15332	1.37039	1.13407	-0.298799	0.706685	2.33851	-0.73405	-5.00699	0.331749	-0.16479
LUAD	0.126554	-3.84254	-0.95799	0.833993	0.095439	-0.331816	0.829426	-0.327415	-2.476	0.0490055	-0.269648	-1.36356	0.44697	-0.348564	-1.925	-0.0914183	0.711702	0.530895	-0.30153	0.253146	0.432071	-0.49204	0.316305	2.47473	-0.139582	1.42752	0.942517	1.80051	-0.393563	-0.140945	0.427091	1.2445	0.787687	-0.462608	2.0476	-0.0201564	-0.454921	-0.295642	1.39591	1.47449	1.56838	1.88854	-0.501413	1.19591	-1.39914	1.16435	-1.60658	0.739294	-0.16264
LUAD	0.83761	-4.44457	-0.0249062	-0.859607	-0.441979	0.0865703	0.0276871	0.363782	-2.12656	0.0555038	-1.67336	-1.72311	-1.01161	0.356237	-1.93444	0.486912	0.664692	-0.60421	-0.242504	-0.226623	0.592804	0.749985	-0.0796742	1.64047	-0.708963	2.2644	0.945954	2.24578	-0.538156	0.390007	0.196889	-0.460741	-0.181175	-0.455365	1.79829	2.2294	1.91364	1.99866	0.844	0.206606	1.52444	1.47382	-1.01715	-0.0014143	1.65688	1.06821	-3.3469	0.819547	-0.0823836
LUAD	0.858302	-4.42775	-0.390338	0.786528	0.667538	0.839041	0.0885763	0.393668	-1.09803	-1.74281	-0.754566	-1.00817	0.201565	0.36725	-1.93707	1.59628	0.512856	-0.121724	0.239434	-0.254451	0.239007	2.10408	1.01192	0.822792	-0.538942	0.211833	0.69324	0.296722	0.688438	1.59789	0.00404835	-1.17721	0.299017	-1.36353	0.752402	3.34046	3.42418	3.21289	1.45261	-0.0546627	1.65929	1.01661	-0.0651751	0.474868	2.06181	-1.97289	-2.12093	0.544004	0.0578041
LUAD	0.166999	-3.92557	-1.08914	-0.940341	0.0288973	-0.560598	0.646571	0.216134	-1.43684	-1.11834	-1.74394	-0.934458	0.51054	0.243874	-1.94519	-0.350791	-0.0823603	0.064085	-0.317828	0.880349	-0.0634632	0.633433	0.451631	-0.355379	-0.27403	-0.860831	0.374505	-0.762763	-0.411449	0.28178	0.858913	-1.76735	-1.09464	-1.91065	0.884935	0.634725	0.916062	0.840386	0.80179	0.0558653	0.644621	0.47293	-1.25881	-0.31444	0.451976	0.215046	-4.27531	0.433525	-0.0999355
LUAD	0.1418	-2.88191	-0.876724	-0.223048	-0.627901	-0.153209	0.292542	0.181412	-2.20821	-0.460443	0.029624	-1.09025	0.843663	0.272937	-1.96878	-0.074687	-0.0657463	0.467066	-0.534174	1.22575	0.199092	0.577525	0.519794	-0.204498	-0.395553	-0.203249	0.215013	0.386811	-0.180604	0.0800557	1.67512	-1.55666	0.696822	-0.980144	1.85714	1.15185	1.07647	0.855644	1.7814	1.33348	0.338644	1.26988	0.313769	0.336319	0.960133	0.981915	-4.24493	0.369173	-0.247098
LUAD	-0.388617	-6.78852	-0.940678	-1.00061	-1.47741	-1.48955	-0.13059	-0.597558	-3.47188	-2.17498	-0.953511	-1.7916	-1.99524	-0.52882	-1.97407	-0.605746	0.0644817	-0.906076	-0.235723	0.92573	0.231833	-1.43802	0.581257	1.98012	-2.13903	1.55067	1.08224	1.05383	-0.94553	-0.177033	1.00687	-0.0923743	0.671896	-1.95619	-0.460045	0.588019	0.270143	0.7908	0.450256	0.695601	0.483372	0.317326	-1.95655	0.0963178	1.10396	0.882333	-4.93251	0.271948	-0.440663
LUAD	-0.165423	-5.85735	-1.97374	-0.43834	-4.92122	0.327836	0.40222	0.0153923	-3.77262	-1.42055	-1.32861	-1.78483	-0.693423	-0.302721	-1.99561	-1.86705	-0.00551319	-4.10518	-1.04073	1.05587	1.3059	-1.06726	1.04279	2.23666	-1.14149	1.85032	1.62851	1.47475	-0.573392	-0.936776	2.61027	0.284936	0.00326538	1.02568	0.412631	1.42885	0.96361	1.05831	-0.191154	-1.20305	1.01907	0.492423	1.35692	-1.13473	-0.144426	2.19128	-4.86235	0.823914	-0.293421
LUAD	-0.759742	-0.585549	0.743343	-0.815844	-2.19615	0.181633	0.495593	0.934177	-2.56152	-2.10889	1.86443	-1.99124	0.628074	0.0444832	-2.0296	0.0788765	0.404969	-0.259176	-0.361918	-0.0393505	1.92119	-1.14828	1.48328	1.81315	-0.436783	1.90897	0.603827	1.91418	0.297936	0.789405	1.64169	1.18947	-0.855002	-1.36613	-0.127223	-0.225647	-1.19404	-0.180127	-0.858228	-1.52586	0.200963	0.120988	-0.357864	-1.10116	-0.764456	-3.94403	-3.4206	0.495636	0.593378
LUAD	-0.0657949	-0.937277	-1.01281	-0.464129	0.292431	-0.688253	-0.0708742	0.407914	-1.75427	-1.02874	-1.39655	-1.09556	0.451184	-0.00751591	-2.03773	0.0598793	0.584564	0.654308	-0.0088129	-0.1473	0.658262	0.883349	1.20154	0.860509	-0.978585	-0.700036	0.489672	0.410817	-0.167242	0.370998	1.01598	-1.56124	0.00529766	-1.72521	1.53803	1.73798	1.74561	1.38274	1.54702	0.409294	0.500937	1.1705	-0.612681	0.0545545	0.840747	0.132379	-3.75597	0.0174961	-0.353084
LUAD	0.0291667	0.302245	-2.61286	0.752154	-7.24695	-1.06824	1.15927	-0.228239	-3.99358	0.0545623	3.01433	-1.02054	2.41666	-0.84116	-2.06985	0.848687	0.697706	-2.18241	-1.59229	0.24397	1.66385	-1.51585	1.4928	1.36513	-0.61366	0.363111	1.74805	1.51101	0.434533	0.671234	1.43481	-0.43763	0.487055	-2.41623	0.536783	-1.38271	-1.49227	-0.874735	0.112534	-0.631171	0.365131	0.31509	0.0522623	-0.370892	-1.76934	-0.391998	-4.05705	0.344595	-0.0885469
LUAD	0.163742	-4.86497	-0.984907	-0.805739	-0.0369396	0.230049	0.82569	0.621697	-1.64091	-1.98374	-0.235161	-0.785155	0.786418	0.204786	-2.1001	-0.136019	-0.0243797	0.277644	0.0913391	0.903552	0.300477	0.102771	0.345366	-0.676456	-0.0861082	0.336964	0.326515	-0.162498	-0.104469	0.926188	2.32398	-1.24789	0.255431	-1.10362	1.23701	0.937833	0.994166	0.763933	1.03422	0.990576	-0.313886	1.07395	0.737186	0.48258	1.54594	0.38641	-4.45756	0.189135	0.187188
LUAD	-0.813138	-0.691302	-0.25515	-1.5346	-0.518043	-0.810137	0.680802	0.87875	-2.89554	-1.15258	0.963726	-1.82732	-0.259495	0.241874	-2.10422	-0.702809	0.422945	0.378314	0.177175	0.292818	1.58918	-0.259495	0.659438	2.19896	-1.79865	1.66139	2.6346	1.92046	-0.545078	0.167038	0.885581	0.340487	0.555563	-1.07663	-0.15258	0.210825	-0.0790091	0.114901	0.321792	0.394483	1.87717	0.297317	-0.868469	0.108748	-0.147747	1.07215	-3.27352	0.0348558	0.810537
LUAD	0.496044	-5.35559	-1.19267	-0.101816	-2.04553	-0.72578	-0.385703	-0.237042	-2.16153	-2.74536	-1.05021	-0.775373	0.769213	-0.453305	-2.10758	0.359997	0.00872469	-1.30796	-0.466503	0.468227	0.840691	-0.380363	0.572978	0.398686	-0.282832	-1.04396	-0.160398	1.18245	0.337204	0.624946	0.792601	-1.61577	-0.95811	-1.25257	1.13229	-0.1546	-1.0626	-0.172471	0.463046	-0.659824	0.878156	1.23298	0.0847998	0.110372	0.395542	1.60219	-3.77492	-0.276761	0.162863
LUAD	-0.697689	-1.32982	-2.47387	2.10609	-0.915141	-1.36413	-0.183103	0.947687	-3.09816	-1.17704	0.196874	-1.41114	1.01335	-0.224388	-2.11815	-0.156055	0.173185	-1.00546	0.0245972	-0.173366	0.707779	-2.01529	0.505116	2.5848	-1.53991	1.32151	0.407921	1.5481	-0.494724	-0.315455	1.97901	-0.608953	0.0977488	-1.30625	0.159242	-1.17061	-1.41599	-0.802646	-0.0336466	0.75661	2.21916	0.193182	-2.35238	-0.607846	-0.927946	0.27431	-1.36036	-0.160102	-0.224727
LUAD	-0.129011	1.01961	-0.482978	-0.0815635	-0.893243	-0.820697	0.794504	0.312465	-3.31238	-0.859171	-2.15957	-0.898814	-0.87993	-0.477491	-2.12221	-0.270761	0.36651	0.484693	-1.31709	1.15548	0.672442	-1.24996	0.792055	-0.338339	0.207566	-0.0375085	0.821651	1.86597	0.247931	0.952728	1.08493	-0.963508	0.0604639	0.116863	0.43361	-1.62213	-1.8695	-1.29213	-0.911123	-0.668672	0.319799	0.279727	-2.58844	-1.79777	-1.34238	0.914695	-2.13536	0.704172	0.341691
LUAD	0.33034	-5.661	0.748322	-0.0556889	-1.49507	-1.17237	0.322188	0.344107	-1.65934	-1.92194	0.38463	-0.846681	-0.264142	-0.701923	-2.13606	0.171721	0.252433	0.793296	-0.647632	-0.00799179	-0.0176206	-0.328707	0.348217	0.9514	-1.2201	0.757543	-0.0405817	-0.207692	0.123554	0.554624	2.05931	-1.42037	0.000494003	-3.75561	0.764987	-1.81605	-2.93881	-1.27808	0.643531	0.338889	0.925452	0.243872	-2.19255	-0.5511	-1.83062	0.567463	-2.11587	0.154112	-0.589479
LUAD	0.160321	-3.46582	-0.195025	-0.375179	0.196205	-0.802161	0.694059	0.206273	-2.06293	-0.273802	-0.0221214	-1.44543	-0.122736	-0.156852	-2.14827	-0.485639	0.483299	0.686058	0.0831699	0.563448	0.702877	-0.194626	0.76021	1.27163	-0.738525	0.603341	0.753347	1.03553	-0.39249	0.228946	1.20239	-0.222919	0.539719	-1.67487	1.48109	1.20995	0.77068	0.67373	1.65594	1.39172	1.14322	1.48977	-0.262168	1.22737	-0.132141	0.93531	-3.11721	0.242242	0.559462
LUAD	0.871394	-4.56025	-2.40064	0.0907965	-0.587798	1.42435	0.257126	0.452183	-2.27811	-0.847803	-1.57942	-1.42493	0.710765	0.0427027	-2.16402	0.0951948	0.508787	-0.22251	0.35321	1.10953	0.191597	0.62685	0.309594	1.02041	-0.447246	-0.0246806	1.14391	-0.401057	-0.385708	0.775169	0.603503	-1.27431	-0.12869	-1.38116	1.16295	1.82096	1.81575	1.94495	1.29986	1.44312	0.692247	1.64586	-0.457366	0.353831	0.972152	0.775228	-4.95117	0.26874	-0.371994
LUAD	-0.275605	-6.44236	-0.910713	-0.314958	0.7981	-0.746429	0.545345	0.321375	-2.57951	-1.12183	1.90973	-1.67069	-1.69829	-0.0395679	-2.16409	-0.439329	0.517165	0.694743	0.186229	-1.18869	0.381415	-0.774174	0.0941849	2.14421	-1.06235	1.89695	1.31422	1.62451	-0.609544	-0.0151825	0.509552	0.629052	2.18975	-1.1125	2.11035	0.480751	0.202597	0.400912	1.48055	1.64551	1.77331	0.103259	-0.967	1.22138	0.83072	-0.255167	-1.78404	-0.0170412	0.966174
LUAD	-0.0137057	-3.61857	-0.449886	4.07895	-0.954517	-0.433012	0.408541	0.467181	-2.93515	3.89653	1.60045	-1.20373	2.77126	0.211289	-2.17562	-0.0610437	0.282482	0.416541	0.0101748	0.669558	0.800529	-0.693473	0.757544	0.607145	-1.06683	0.267427	0.807697	1.15811	-0.572259	-0.207387	2.08205	-1.6264	1.07887	-1.51114	0.968111	-0.781648	-0.60651	-0.581617	0.999362	0.774204	1.60198	0.608647	-1.48548	-0.107389	-0.793008	1.80733	-0.656205	0.15952	0.328681
LUAD	-0.830434	-0.192097	-0.463352	-1.30481	0.547805	-1.02407	1.42583	-0.0931931	-2.626	-0.420283	-1.2495	-2.24571	-0.771124	-0.519604	-2.17927	-1.16675	0.352802	0.158761	-0.250067	0.25319	0.526923	-0.282086	0.393685	0.595658	-1.15261	-0.465271	0.819183	-0.055778	-0.748413	-0.577103	1.04648	-0.756267	0.612551	-2.74167	0.274862	0.630654	0.653288	0.894503	1.07681	0.690431	1.74964	0.669883	-0.418348	0.242144	0.935457	1.5383	-1.80154	-0.39384	0.197505
LUAD	-0.674871	-3.42693	0.895588	-1.44974	-0.501713	0.219218	0.0314627	0.230912	-2.56853	-0.777318	-0.954323	-1.59349	-0.517003	0.130874	-2.1854	-0.118187	0.607346	0.662892	0.454428	-0.406002	0.506475	0.222682	0.797013	1.27159	-1.07236	0.605659	1.24179	1.08133	-0.0104942	0.781956	1.40381	-0.492677	1.34532	-0.571485	1.27244	2.57679	2.26852	2.09262	1.87229	1.04039	2.03365	2.01419	-0.0904999	1.01542	2.79999	0.146959	-3.70537	0.107399	0.374686
LUAD	1.04001	-5.03789	-2.58252	0.643506	-0.637703	-1.20915	-0.210264	0.0462294	-2.36963	-0.835379	-0.537536	-2.02416	0.462387	-0.107008	-2.19641	-0.209684	0.566404	1.47496	-0.257092	0.799624	0.776838	-0.697174	-0.100192	2.03261	-1.41766	2.45002	1.26622	2.67613	-0.742973	-0.0668764	1.31768	-0.721539	0.544036	-1.46584	0.898453	-0.339159	-1.44277	-0.700449	0.76819	0.88043	-0.298351	0.0483994	-1.46986	0.355046	-0.522991	1.18385	-1.88893	0.403008	0.83479
LUAD	0.184494	-4.18592	-1.37269	-0.161003	0.189263	0.809867	0.586723	0.375235	-1.99635	0.713466	-0.283232	-1.11554	0.0828095	0.0804739	-2.22199	0.204187	0.196752	0.493365	0.0763531	0.579117	-0.103908	0.717926	1.07188	0.670397	-1.18705	0.414838	0.77575	0.340249	-0.296058	0.0954886	0.557955	-0.761449	1.31161	-0.746428	2.13988	2.88528	2.20049	2.3307	1.9948	1.89257	1.04968	0.951206	0.128827	0.510526	3.3389	-1.42301	-4.14388	-0.253639	0.53428
LUAD	0.135458	-0.0206728	-0.0195656	0.314188	-0.189173	-0.294463	0.706466	0.755901	-2.33754	4.38697	-2.10866	-0.837242	0.0914502	-0.0649719	-2.25712	-0.167426	0.540647	-0.860154	-0.548906	0.470096	0.563324	-1.10572	0.529622	1.83285	-0.316863	1.06879	1.1941	1.48802	0.0797176	0.559357	1.30741	-0.840605	-1.42573	-0.773855	0.194944	-0.43837	-0.647985	-0.704627	-0.354743	-0.32745	0.0240703	0.520142	-1.41887	-1.1734	-0.323427	2.56914	-5.23308	0.543223	0.685297
LUAD	0.585175	-5.4959	-2.49184	1.43836	-2.54766	1.39599	0.537134	0.106912	-3.44169	-0.818477	-1.36977	-0.834269	0.0180244	-0.449736	-2.27896	-0.746162	0.897409	-1.63631	-0.334005	2.98374	0.625707	0.0645666	0.213677	2.78099	0.0539007	0.577452	1.49705	1.36198	-0.316843	-0.0127983	2.40233	0.6686	-1.27727	-1.1168	0.998216	0.721043	-0.19425	0.374718	-0.0754876	0.15042	1.01802	1.00595	0.416209	-0.18244	-0.918782	2.12983	-4.47383	0.96586	0.258434
LUAD	0.50307	-1.15278	-1.64247	-0.590625	-0.669287	-0.506626	0.334819	-0.192135	-2.53665	-0.503162	-1.47691	-1.28381	-0.242847	-0.105586	-2.28976	-0.168079	0.403728	0.486751	0.46823	0.149568	0.509329	0.668604	0.924531	0.808782	-0.653993	-0.0723572	0.683057	0.410977	-0.123362	0.200502	0.850063	-1.05293	0.574028	-2.19963	1.53431	1.52902	1.47721	1.07626	1.3194	0.906269	0.570839	2.03851	-0.296233	0.621199	0.570185	1.04959	-3.56871	0.0110636	0.0486121
LUAD	0.0584445	-5.81865	-2.00901	0.490377	-0.53575	0.0666618	0.102898	-0.0196037	-2.20658	-0.437682	0.622744	-1.65467	-0.602069	0.0663967	-2.29211	0.211298	0.248439	0.659637	0.518463	-0.133299	0.602978	0.158744	1.1449	1.67095	-1.153	0.708719	1.15102	1.56583	0.132982	1.22414	1.23182	0.164401	1.17902	0.353077	1.2542	2.61563	2.57968	2.44489	1.6506	1.14041	1.91917	1.32087	-1.17509	0.826118	1.98057	1.11209	-2.66336	0.562423	-0.0515165
LUAD	0.243947	-5.45451	-1.38001	-0.746901	-1.22437	-0.257208	0.233335	0.184659	-3.65036	-1.22678	-1.91947	-1.9648	-1.04236	-0.214976	-2.32615	-0.280457	0.391789	-0.370442	0.398659	0.352872	0.858361	-0.615145	0.165059	1.35156	-0.849957	0.670066	0.608309	0.242096	-0.480727	0.663442	-0.590661	-0.679294	0.870603	-0.0629673	1.05718	1.5217	0.977253	1.1903	1.14037	0.758352	1.162	1.32647	-0.00353813	0.546163	1.13573	1.00807	-4.36931	-0.148793	-0.239049
LUAD	-0.847893	-2.26013	-0.363786	-2.28085	-0.805237	0.469359	0.339582	-0.116436	-3.24614	-0.89181	-1.4693	-2.42873	-0.733473	-0.41899	-2.38366	-0.973423	-0.44322	0.460979	-0.520321	-0.612097	0.812542	-0.899423	0.489552	1.81417	-1.08796	0.890299	1.39359	1.04365	-0.0928059	0.154923	-0.364652	-0.60941	-0.194807	-1.54108	0.0212822	1.38915	0.841659	1.22537	0.75444	-0.0128374	0.34321	0.696428	-0.492273	-0.270321	1.89273	0.57866	-3.70678	-0.297976	0.57316
LUAD	-0.0436571	-4.10851	-0.288898	-0.100456	-0.629846	-0.115914	0.15057	0.359436	-2.39206	0.658205	0.440337	-1.40917	-0.273139	-0.0354624	-2.39164	0.325958	0.181302	0.73642	0.696259	-0.32744	0.661443	0.484375	0.607496	1.16516	-0.532076	0.250945	0.357338	0.522143	0.163278	1.14626	0.060046	-0.530698	2.41788	-0.0301509	2.25326	2.74898	2.35527	2.09916	2.60215	1.81927	1.96306	1.92495	0.608409	2.03842	2.10931	0.917743	-3.55773	0.290176	-0.103195
LUAD	-0.402931	-6.13038	-4.16631	-0.875406	-6.40644	-0.42148	1.23037	0.725678	-3.91754	-0.286602	-3.40624	-1.45737	-1.35941	0.616329	-2.40703	-0.239738	0.303905	-1.81844	-0.693388	1.75632	1.98756	-0.545783	0.756401	2.83119	-0.349609	1.61539	1.5407	3.26415	-0.0398474	0.822989	0.979863	0.86356	-1.12997	-1.27453	-0.432066	1.93925	1.58156	1.70412	0.0394845	-0.241654	0.772292	0.55145	1.6201	-0.82005	1.89371	1.51207	-5.12032	0.534793	0.819113
LUAD	0.0590239	-3.00147	-0.949025	-0.302908	-0.784003	-0.238021	0.722811	0.209898	-2.80969	0.451031	-2.09818	-1.23937	0.55604	0.26669	-2.5855	-0.93788	-0.13685	-0.433492	-0.54303	1.63473	0.321337	-0.688306	1.17526	0.538311	-0.952804	-0.257921	0.167958	-0.062602	-0.203402	-0.657336	2.36929	-2.06181	-0.520704	-2.13046	0.24458	0.484783	0.529361	0.217099	0.864224	0.39976	0.829542	0.017169	-1.48031	-1.0712	-0.224906	1.02693	-4.5182	0.0909562	-0.0172277
LUAD	0.278548	-2.10994	-2.03611	-0.694419	-0.479208	-0.172312	1.48753	0.00574626	-2.14627	-0.127378	-1.48585	-1.29701	0.251494	0.537828	-2.58681	0.150534	-0.0395245	-0.319306	-0.43005	-0.186105	0.527372	0.555281	0.31378	-0.581944	-0.0437709	-0.305377	0.123546	-0.481015	-0.564355	0.256447	0.792338	-1.6158	-0.614587	-1.68764	1.06301	1.90207	2.14071	2.13466	1.13925	0.617761	0.235192	0.685357	-0.19223	0.29457	1.05016	-0.652299	-4.16956	0.0780908	0.125404
LUAD	0.0620222	-4.59413	0.0903978	0.231211	-0.222095	0.20035	-0.0189247	0.0410309	-2.40955	0.155262	-0.486885	-1.35181	0.628292	0.176679	-2.59963	-0.959904	-0.0616426	1.01803	-0.140892	0.255143	0.51331	0.243259	0.522278	0.685777	-1.22665	-0.287256	0.670347	1.51331	0.126853	0.309214	2.03546	-1.34817	0.276236	-1.15627	1.56352	1.48066	0.879381	0.705143	1.34712	1.04106	0.747178	1.78531	-0.980305	0.747178	0.878422	0.873073	-3.9322	0.285598	-0.932703
LUAD	-0.686536	-3.28501	-2.32029	1.55449	-0.696174	-0.608623	0.135118	0.420198	-3.25156	-1.42088	0.578346	-2.2573	1.3695	-0.181083	-2.63067	-0.343304	0.676836	0.283694	0.104101	0.403979	0.555688	-1.80876	1.08084	2.15103	-1.33779	1.93053	1.53984	1.51085	-0.430972	-0.0989475	1.72609	0.688832	0.435917	-1.16115	0.0725327	-0.0136409	-0.307687	0.157827	0.360745	0.554295	1.213	0.0322962	-1.40532	-0.444335	0.416973	0.692035	-0.651568	0.316445	1.10857
LUAD	0.18663	-5.54697	-0.476708	0.032634	-0.62797	0.220931	0.334945	-0.136177	-2.9892	-0.331322	-0.967429	-1.89212	-0.228753	0.00411591	-2.63474	-0.400724	-0.252716	0.720345	0.0435999	0.423121	0.175638	-0.0705709	0.618245	2.06403	-0.749283	1.01032	0.952313	0.508213	-0.303905	0.786588	2.88962	-0.557469	1.29715	0.0640945	1.19014	1.37541	1.18211	1.63834	1.75768	1.88325	1.45163	1.4026	0.097691	0.974679	1.07095	1.30536	-4.19058	0.0463988	0.328646
LUAD	-0.117782	-6.22977	0.357578	-1.31329	-2.9256	-1.45365	0.149589	-0.44158	-4.83613	-0.873376	-0.199946	-1.69422	0.0987758	-0.764569	-2.63522	-0.809381	0.301291	-0.293327	-0.677407	-0.971771	0.749721	-1.26159	0.0981571	2.82951	-1.41011	1.62028	1.63001	1.7857	-0.533089	0.0558854	0.589027	0.193163	3.0247	-2.73931	2.03433	-0.493508	-0.928351	-1.21771	1.96873	1.51628	2.92027	0.935588	-1.47394	1.07557	-0.875276	-1.43611	-3.00924	0.106589	1.14255
LUAD	0.0645275	-5.34371	-2.04573	-2.64493	-2.27091	-0.476139	0.695132	0.191403	-3.84935	-1.68675	-2.4874	-2.10409	-2.79366	-0.847557	-2.70362	-0.912234	-0.0838451	2.16765	-0.763971	-1.4384	1.22014	-1.12563	1.3395	3.69669	-1.27989	2.06908	2.75016	2.32214	-1.10917	-0.474446	0.342364	1.56153	-1.4278	0.523718	-0.686749	1.00333	0.79859	0.87754	-0.326109	-0.00962639	0.0294576	-0.333113	-1.1735	-0.521163	1.89252	-4.78681	-5.96359	-0.305928	0.773389
LUAD	0.178149	-4.30508	1.84007	-1.15715	0.143664	-1.27861	0.664578	0.600051	-2.34772	-1.56567	-3.22921	-2.18885	1.22523	-0.394278	-2.72342	-0.0289536	0.487815	-1.57686	-1.35701	1.35631	-0.412579	-1.32329	0.422395	0.75786	-0.871159	0.710949	0.0369945	1.71444	-0.335315	-0.42669	1.11926	-0.985167	-1.79331	-2.8673	-0.818057	0.0752139	-0.574936	-0.221868	-1.29043	-1.01208	-0.648132	-0.886537	-3.78427	-1.60233	-0.109266	-0.153126	-3.31612	0.797482	0.015584
LUAD	-0.347012	-5.54461	-1.47963	0.478415	-1.16996	-0.283788	-0.636735	1.03929	-1.89656	-1.12761	-0.703776	-1.89201	-1.36655	-0.0918407	-2.73333	-0.381969	0.246575	0.304161	-0.222913	-0.00345373	0.469953	0.321952	0.459864	1.95783	-0.515416	1.72105	1.62861	2.05385	-0.364345	0.309191	2.00013	-0.00614595	0.152563	-0.45847	1.28048	2.00893	1.66148	1.21907	0.668478	0.775961	2.34533	1.41798	-0.539727	0.588598	2.44265	1.30385	-1.40654	0.101477	0.766701
LUAD	-0.828024	-2.14073	-1.20441	-1.36808	-0.469041	-2.36755	0.262344	0.801686	-4.43243	-3.33355	-2.86648	-2.30901	-2.18671	-0.403866	-2.73642	-2.18951	-0.474195	-0.756247	-0.62043	-0.273056	1.39929	-2.83105	-0.208985	2.20017	-1.56564	1.30716	1.13133	1.18814	-1.06572	-1.10677	3.25458	-0.2229	-2.47213	-1.44289	-2.01746	0.228229	-3.79399	-2.43873	-2.94809	-1.85827	-0.116807	-1.75657	-3.10921	-2.39293	-3.51458	1.90843	-0.0639086	-0.292365	0.431089
LUAD	0.0711046	-4.92164	-1.50019	-1.64652	-0.881584	-1.46339	0.41401	0.423783	-1.9792	-1.12154	1.19099	-2.09147	-1.10447	-0.638177	-2.74557	-0.176089	0.481327	1.93519	0.232837	-0.748323	0.271042	-1.212	0.412324	2.76923	-0.635511	2.00011	1.35651	2.11031	-0.373226	0.36951	0.535981	-0.26011	0.27448	-1.82531	1.17877	0.480496	-0.134355	0.643994	1.56336	1.75758	1.75019	1.25105	-1.52556	0.804284	0.791306	1.0906	-0.592164	0.416493	0.304954
LUAD	0.827778	-5.79137	-3.52625	-4.01143	-2.81498	-1.85942	-0.291533	-0.615198	-4.27643	-1.42646	-2.58523	-1.48066	-2.42285	-0.604981	-2.74839	-0.974608	0.893417	-1.35454	0.137465	0.293015	-1.50997	-2.04117	-0.208249	-0.628097	-1.13903	-1.30688	-0.896967	-1.44752	-0.705896	0.417144	0.0563087	-1.68536	-1.64032	-3.73132	-0.418051	-0.526	-1.05371	-0.370968	-0.689497	0.0650063	0.531101	-0.662092	-2.00718	-0.927768	-0.696693	1.47673	-4.08077	0.671226	-1.06979
LUAD	0.318578	-3.62409	-1.35011	-0.750813	0.129108	-0.454122	0.300953	-0.164963	-2.63783	-0.486472	-1.39085	-1.4751	0.290356	0.148503	-2.79263	-0.182652	0.324776	-0.10834	0.374915	-0.113383	0.463761	0.522516	1.40176	0.898529	-0.977352	0.221172	1.3185	0.921612	-0.471477	0.862407	1.99732	-1.18249	-0.0448456	-1.84939	1.50246	1.95516	1.89817	1.32271	1.50816	0.996081	0.385559	1.58107	-1.50959	0.746526	1.23847	1.1263	-4.38339	0.313368	-0.154155
LUAD	-0.434241	-2.4954	0.728658	0.438847	0.579082	-0.985651	0.267744	0.235885	-1.87294	-1.01367	0.272311	-1.38214	0.609415	-0.166804	-2.89819	-0.111182	0.130666	1.2007	0.717707	-0.380581	0.48093	-0.0425782	0.456842	1.82004	-1.28461	1.57913	0.828793	1.74488	-0.155487	0.341704	1.25863	0.177894	1.67964	-0.0768304	0.994897	1.53245	0.751055	0.418285	1.49162	0.673458	2.04934	2.07909	-1.57061	0.972914	0.779883	0.432478	-2.66097	0.101812	0.626174
LUAD	-0.207919	-4.00621	-0.566344	-0.513468	0.284902	-0.0138278	0.529127	0.457954	-2.52076	-0.932358	-1.74045	-2.10711	-0.789754	-0.254704	-2.92627	0.0847883	0.757749	-0.0746679	0.307732	1.68296	0.891598	0.365723	1.89216	1.35742	-0.874949	0.485266	1.15299	1.40248	-0.071703	0.740841	-1.53457	0.245449	0.541738	-2.47955	0.459392	1.28523	0.158957	0.960604	0.638912	0.0410547	1.07698	0.0730963	-0.713084	0.0516019	1.26635	-0.250842	-1.00002	0.479135	0.155673
LUAD	0.0166779	-2.05204	-1.48059	-1.04357	-1.82425	-0.277407	-0.00152397	0.0587177	-3.36938	-1.25449	-0.569525	-2.00488	-1.42669	0.0692491	-2.93686	-0.688216	0.705316	0.146182	-1.1948	-1.00278	1.37868	-1.48126	0.0992026	2.28541	-0.575334	1.65272	1.65941	2.26875	-0.362723	-0.344044	0.75603	-0.041955	0.555649	-0.276649	0.987332	0.339844	0.128488	0.575397	0.790515	0.959677	-0.223675	-0.0101137	-2.36374	-0.379505	-0.0184174	1.3989	-3.09556	-0.102475	0.818911
LUAD	1.72449	-4.44145	-2.45114	0.321131	-1.33774	0.267057	0.869806	0.0661402	-2.70232	-0.0202494	-1.85195	-1.40766	-1.3554	-0.209069	-2.94945	-0.213346	-0.18236	-0.664035	-1.49878	0.354884	-0.63717	-1.0008	0.379298	1.24898	-0.472497	-0.037323	0.178811	0.136375	-0.669093	-0.296322	1.34806	-2.3396	-2.09963	-3.03973	0.0543075	-0.855325	-1.06138	-0.952434	-0.612947	-0.860587	-0.0228231	-0.65976	-1.29214	-1.1726	-1.33783	1.02198	-5.54617	0.852817	-0.840232
LUAD	-0.0810847	-2.32097	-3.18846	-0.525644	-1.42126	0.819741	0.974584	-0.367804	-3.52254	1.06976	-0.110256	-1.00076	-0.0539487	0.128678	-2.98574	-0.886411	0.362611	-1.42612	-0.618224	0.969437	0.501028	-0.0661502	-0.147034	0.342252	0.911273	1.11675	1.48162	1.57487	-0.170375	0.703974	3.29293	-1.23404	-1.55838	-2.51537	-0.157821	0.968766	0.677278	0.977577	0.437672	-1.1882	1.47564	0.983718	-0.358816	-0.915621	0.403203	2.68627	-5.15207	1.19653	0.382246
LUAD	-0.406725	-4.56604	-3.61754	-0.876211	-5.19924	-1.60907	-0.486693	0.64681	-4.33494	-1.83968	-2.87083	-1.79904	-1.46201	0.0690775	-3.00549	-0.736704	0.429476	-1.32224	-0.277798	-0.26519	0.515346	-1.25276	0.98871	3.04953	-1.11929	1.40993	0.84499	1.21267	0.372849	0.847158	0.481024	0.00139236	2.80992	-2.40673	0.234316	0.479933	0.69547	-0.109525	1.2606	1.50072	-0.51525	-0.242913	-0.203715	0.239903	-0.150887	2.11908	-3.38661	0.434478	0.237046
LUAD	-0.962269	-5.8879	-1.90942	-1.7596	-1.66087	-1.00095	0.405632	-0.0897751	-3.39566	4.25721	-2.19221	-2.14578	-0.759597	-0.15661	-3.01485	-0.647139	-0.231665	-0.987102	-1.76468	-0.250638	0.864752	0.528337	1.12321	1.30151	-0.253824	1.59867	-0.0591569	1.31708	-1.19529	-1.25819	1.31744	-1.33244	-0.721743	-4.13632	-1.55263	-0.751629	-1.48743	-1.42011	-0.681106	-1.35932	-1.66338	-0.912315	-0.697418	-1.43159	-0.998045	1.054	-3.51099	-0.00150204	-0.251802
LUAD	1.20294	-6.43894	-3.32694	-2.18651	-1.36719	-2.45598	-0.0612774	0.297844	-2.11186	-2.77148	-0.345277	-2.24301	-1.91987	0.083231	-3.0934	-0.93153	0.966716	1.09122	-0.749723	0.560843	0.616594	-1.7617	0.351619	2.69365	-0.265859	0.941241	0.132764	1.51232	-1.04804	-1.34053	0.793382	-1.23091	-0.794647	-1.0014	-0.65017	-2.19294	-2.40949	-2.39951	-1.0001	-0.258494	-0.710076	-0.50187	-2.62203	-0.708283	-1.77867	1.26731	-4.02724	-0.0104551	1.09023
LUAD	-0.442487	-1.85445	0.0868311	-2.95593	0.681293	0.481362	0.985703	0.79277	-1.45464	-1.3185	-1.49097	-1.14032	-0.0862069	0.78623	-3.18357	0.338157	-0.386203	0.831886	-1.21928	1.27819	0.496894	-2.11959	0.766633	0.128961	0.166758	-1.57962	-0.00247049	-1.68107	0.0489483	-0.342075	1.68647	-1.25488	0.198818	-2.11331	1.34101	0.541572	1.60539	1.56137	0.331484	0.378778	1.08005	1.2857	1.06787	0.355001	1.49847	1.07188	-6.24585	0.536835	0.50915
LUAD	0.403226	-4.71618	-2.03016	-1.59219	-1.42204	-1.14133	0.0753536	1.22289	-3.65181	-2.69911	-2.26168	-2.08529	-0.532958	-0.285344	-3.18768	-1.15444	0.560526	0.867605	-0.547626	-0.445722	0.0559282	-1.44045	0.504198	2.53687	-1.47875	1.78954	0.62504	2.23408	-0.524178	-0.14994	0.995325	1.35084	-0.750915	-1.18726	-0.131995	0.797786	0.353361	0.0840015	0.152274	0.501429	0.751555	1.19047	-1.9477	0.277126	0.139629	1.97427	-3.4478	0.287088	0.53871
LUAD	-0.413114	-1.17622	-0.487626	-1.38883	-2.43274	-1.15437	1.4284	-0.278417	-3.85846	-1.05483	2.93698	-1.95062	4.19672	0.140932	-3.20287	-0.583026	1.26348	-1.40869	-0.297513	1.41343	1.35603	0.419946	0.393013	1.84337	-0.443974	2.23795	1.77506	2.21857	0.201797	0.435836	-2.24765	-0.038383	-1.17908	-4.56417	-0.466837	-1.22202	-1.60611	-0.752271	-0.841279	-0.413765	-0.510513	-1.31757	-0.356605	-1.07823	-1.85891	2.0226	-5.26522	0.205054	0.268412
LUAD	-0.452473	-5.41724	-1.03856	-2.24002	-3.06487	-1.43557	0.141499	0.925657	-5.08907	-1.91809	-2.82464	-1.98292	-1.35738	-0.498428	-3.27288	-0.685609	-0.152392	-1.57171	-1.73566	1.6812	-0.107731	-1.86094	0.567691	1.24895	-1.72463	1.40675	1.00157	2.08988	-0.526684	-1.10119	3.26704	-0.217919	-1.61213	-2.79231	-0.397469	0.0103087	-0.589951	0.207992	-0.342555	-0.345315	-1.23691	-1.16244	-4.07093	-0.763145	0.512919	0.880517	-4.99142	0.456533	0.0637608
LUAD	0.932109	-3.83073	-1.1905	-0.378367	0.154441	0.803137	0.915801	0.515074	-2.25902	-0.420255	-1.73192	-0.956492	-0.073513	-0.607351	-3.31496	0.342515	0.567926	0.734112	-0.943468	0.586828	0.496706	0.424362	-0.294906	1.46727	-0.264042	1.30525	1.07396	1.98566	0.0845461	0.930745	1.22532	-0.555098	-1.65185	-1.33445	0.732065	0.903345	0.857529	0.330959	-0.0297146	0.428327	0.396881	0.65155	0.364291	0.0298648	0.977113	0.711424	-2.1644	0.57749	0.5395
LUAD	-0.283231	-5.38139	0.497254	-0.404044	-0.362989	-0.738911	0.351358	0.345758	-2.63036	4.25877	1.79139	-0.982148	0.483481	-0.180399	-3.38688	0.682283	0.21523	0.744459	0.0694342	0.403754	1.00616	-0.581474	0.772988	0.687015	-1.43983	0.562916	1.25082	1.00616	-0.111067	0.611331	1.78467	-0.788978	1.13305	-1.41301	1.66935	1.17453	0.835783	1.22822	1.44547	1.48727	0.86681	1.70432	-0.418229	0.641744	-0.289926	1.00786	-4.04139	0.200598	0.110981
LUAD	-0.362881	-6.30939	-3.42179	-1.77298	-2.8406	-1.57504	-0.519162	-0.97366	-4.55367	-3.22454	-2.65815	-2.50971	-2.23413	0.132942	-3.46158	-1.23502	0.538233	-1.63649	-2.45	-0.565579	1.20718	-2.55953	0.339816	2.71305	-1.64185	1.1241	1.11446	0.909314	-0.628696	-0.457995	0.982442	-0.272239	-1.42982	-3.33724	-1.83046	-1.59763	-2.56018	-1.6752	-1.08694	-0.682569	-0.741333	-0.987781	-2.42859	-1.48758	-2.32888	1.30855	-3.57079	-0.414312	-0.0949459
LUAD	-0.702615	-0.491248	-3.21109	-1.08884	-5.91794	-2.05444	-0.111111	-0.190404	-6.79998	-2.29391	2.27951	-2.00701	-3.31264	-0.246499	-3.50141	-1.89616	-0.669236	-3.83735	-0.917632	0.923323	1.01002	-3.05271	-0.220127	-0.265339	-1.31165	-0.48215	-0.380991	-1.21643	-0.597527	-0.0256252	-0.320141	-2.44457	0.551137	-3.49361	-0.61994	-3.58004	-3.6776	-2.09869	-1.4909	0.0896788	-0.274616	-2.3528	-0.910326	-1.11334	-3.12663	1.59546	-5.47109	-0.00170911	-0.705501
LUAD	-0.739234	-3.21732	-0.632233	-0.988897	-1.37078	-1.13645	0.351257	-0.402943	-1.92616	-0.396982	-1.05558	-2.0401	-1.11289	-0.418235	-3.52139	-0.49607	-0.249795	1.76723	0.0489896	0.713571	0.184296	-1.41991	0.22161	1.40835	-2.00587	0.709075	0.76401	1.5334	-0.185887	1.02538	1.46752	0.692536	1.07835	1.06493	1.14279	-0.215339	-0.38922	-0.478282	1.38088	1.66502	0.663608	1.93822	-0.297101	0.717298	0.495324	-0.542421	-4.60813	-0.403024	0.218408
LUAD	-1.27291	-0.185961	-1.47697	-0.471832	-7.88501	-0.987947	1.41218	0.506488	-4.81684	-1.03492	-3.34425	-1.38324	-2.05238	0.608067	-3.52259	-1.7851	-0.54321	-4.93817	-1.65038	-0.39925	1.53046	-2.13696	0.870928	1.31307	-1.0333	0.886998	1.11179	0.373162	-0.0701866	-0.645508	1.38999	-1.29888	-1.21281	-0.737692	-1.20822	-2.90368	-5.04469	-2.35506	-2.7635	-1.32305	-1.78438	-2.08238	-2.39511	-2.66857	-3.00961	1.56199	-5.14436	-0.110128	-0.676947
LUAD	-1.52224	-1.01695	-2.10198	-2.1964	0.012603	-2.17403	-0.121498	0.12652	-3.28567	-0.849596	-1.64847	-2.92645	-1.51303	-0.411943	-4.0444	-0.728903	-0.259892	-0.435263	-1.48926	0.941727	0.820068	-1.84743	0.972529	0.808895	-1.43576	0.932884	0.861593	0.34839	-0.0658148	-1.08558	0.989997	-1.31603	-0.824205	-4.40285	-0.706177	-2.05469	-2.17403	-0.47633	-0.927997	0.168551	-0.413497	-0.42987	-2.77878	-0.425076	-2.74389	0.839427	-1.38697	0.354768	0.282929
LUAD	-0.101832	-5.84386	-1.59693	0.258157	-2.14596	-1.82061	0.220014	-0.297976	-4.61721	-1.3583	-1.95042	-2.45007	-0.828143	-0.480353	-4.77637	-0.690852	0.26483	-1.49546	-1.88565	2.0146	-0.692301	-2.04756	0.958695	-1.17773	-1.20625	-1.35606	-2.42408	-1.19022	-1.21335	-1.41988	0.970445	-3.30125	-0.983784	-4.8148	-1.09891	-2.58553	-3.02739	-1.94695	-1.2806	-0.661789	-1.68177	-1.74163	-2.73359	-1.89246	-2.78268	0.962541	-2.05398	0.184886	-1.12344
SqCC	-0.0746493	-5.3952	1.00894	1.16711	-4.07279	0.247279	0.214277	0.909667	-3.55639	1.93916	-2.52896	-1.61343	2.75507	-1.05829	0.506197	-0.0842171	-0.251753	-0.43722	-1.85509	0.32283	0.489849	-0.0883241	1.12175	2.5952	-0.615392	1.13407	0.66997	2.22681	0.516668	-0.055284	0.894878	0.393904	-2.39383	-2.5423	0.540061	-0.998478	-0.914992	1.01511	-1.21045	-1.65914	1.53107	-0.193294	-0.685796	-0.731963	0.439924	0.0923243	-6.0552	0.906939	1.28004
SqCC	0.76629	-6.90089	0.242771	-0.0951414	-2.64114	-0.294213	-0.565802	0.311179	-1.38775	0.4574	-0.168786	-1.31265	-0.5426	-0.419971	0.222183	0.16069	0.648155	0.399173	-0.472028	1.034	0.500468	2.3825	1.05521	3.06312	-0.768343	1.36	0.615464	2.27031	-0.381628	0.932462	1.09934	-0.680955	0.884324	-2.68644	0.834767	0.64773	0.420436	1.20364	1.19561	0.18532	0.609403	0.52194	-0.430334	0.183477	1.14137	-1.27107	1.59	0.486313	-0.465979
SqCC	-0.225523	-4.47193	1.65497	-1.90598	-1.73998	0.21094	-0.00969315	0.598988	-2.59977	-1.51741	-0.905073	-1.44479	-0.994571	-0.0864487	-0.568943	-0.0578566	0.926703	-0.334285	0.0792923	0.632777	1.06504	0.381984	1.39409	1.36765	-0.647005	1.0288	1.44195	2.24562	-0.418539	0.759226	2.22089	-0.405079	-0.330227	-1.19108	0.0408478	1.90356	1.66373	1.87758	0.863755	0.293101	1.85343	0.961662	-0.895311	0.35282	2.37744	1.04993	-5.02481	0.467556	0.216894
SqCC	-0.403552	-4.22363	1.12521	1.41118	-0.70888	0.38576	0.00999546	0.357188	-1.45221	-1.70429	0.153935	-1.43639	0.655108	-0.0856209	-0.785215	-0.045331	0.72197	-0.308008	-0.141478	-0.145211	0.0306725	2.77497	1.71869	2.21854	-0.994509	1.06085	1.61282	1.07015	-0.503701	0.404127	1.95235	0.0073719	1.14651	-0.994577	0.833873	2.09145	1.69474	1.92743	1.48283	0.621274	4.37579	2.53946	0.135241	0.889836	1.39064	-0.0930376	-2.09344	0.22586	-0.0823574
SqCC	-0.329168	-3.51222	0.990057	0.24967	0.324047	0.702148	0.377012	0.584456	-2.71433	0.142061	-1.60089	-1.39399	0.128478	-0.290899	-0.788399	-0.185755	-0.0335107	1.45971	0.073638	-0.447403	-0.260525	0.236116	1.17148	1.5456	-1.00362	0.206601	1.29406	1.39136	0.0889492	0.991971	0.74781	-0.352826	1.05786	-0.779185	1.27237	2.0695	1.98896	1.51646	1.82963	1.27271	3.04409	1.64835	0.875781	0.424648	1.74711	-0.374486	-3.17591	-0.596912	0.559654
SqCC	-0.589145	-6.23458	-2.81514	-1.34855	-5.87958	-1.61158	-0.190342	-0.444272	-5.12706	-2.24901	-3.03353	-2.19984	-2.79601	0.161583	-1.01002	-1.11239	-0.401015	-3.50655	-2.48746	-1.41845	-0.221692	-3.12858	0.00944996	2.08441	-0.509576	1.41699	2.2839	1.66231	-0.47731	-1.1927	1.37304	0.38411	-3.13747	-2.95998	-1.57855	-1.32979	-2.03434	-1.69647	-3.15315	-2.18874	-0.648108	-2.53061	-2.13363	-2.09057	-0.403589	0.834832	-3.93583	0.151225	-0.330908
SqCC	-0.627703	-4.61802	2.16509	-0.630035	0.394083	0.504956	0.23149	0.199567	-2.05678	-0.337253	-0.0724125	-1.4097	-0.0235929	0.099061	-1.22178	-0.296419	0.760745	0.34057	0.234385	0.324162	0.308316	0.0562282	1.16346	1.56545	-0.926362	0.406407	1.43022	1.00223	-0.328126	0.215495	0.887226	0.0819721	1.20943	-1.46387	1.23967	1.38287	1.24977	1.15579	1.65461	1.64513	1.08457	1.0797	-0.24318	0.900736	1.69837	-0.555913	-2.69771	-0.0695991	0.554856
SqCC	-0.646258	-3.89529	0.724719	-0.450259	0.393398	0.552659	0.174366	0.383101	-2.95567	-1.39076	-0.71614	-1.46049	0.100452	-0.193374	-1.23875	-0.175702	0.594136	-0.0254655	-0.483544	-0.613899	0.229025	-0.492729	2.17197	1.93117	-0.772149	-0.883274	1.47075	1.36289	0.146807	0.463492	0.223431	-0.526242	1.06572	-1.64904	0.723063	0.961184	1.14447	0.910993	1.35324	0.609464	2.01606	0.975114	-0.156833	0.0242801	1.4146	-0.0704231	-2.9905	-0.29396	0.961545
SqCC	-0.465583	-5.13393	1.11411	-1.56459	0.224178	-1.14114	-0.208449	0.37223	-0.897721	-0.793412	-0.808773	-1.4651	-0.0287013	-0.334106	-1.42257	-0.652447	0.707319	-0.245507	0.234919	0.932906	0.880979	0.240391	1.21301	2.27787	-1.37575	1.7859	1.62044	1.81392	-1.01327	0.115817	1.82492	-0.18997	-0.00725841	0.327107	0.0790682	1.62327	1.69471	1.43541	1.37401	0.921254	0.50649	0.957359	-0.660896	0.589398	1.29188	-0.0258636	-3.52988	0.140265	-0.15485
SqCC	1.07034	-5.0874	-0.344905	-1.36508	-1.79152	1.43927	0.4158	0.260149	-0.908556	-1.93212	-2.00322	-1.2074	-1.47693	0.576768	-1.52348	1.80512	0.793702	-0.651475	0.609837	-0.102048	0.625433	2.6623	0.60393	1.88284	-0.43565	0.547346	1.57038	0.693811	-0.174189	0.486189	-0.641311	-0.729935	-0.156191	-1.23936	1.19947	4.22758	4.19935	3.40943	1.89607	1.15105	2.62859	1.53216	1.214	0.991255	2.59144	-1.34572	-3.57213	0.234394	0.327626
SqCC	0.584314	-3.87463	2.19356	3.15298	-0.158223	-1.38783	0.547199	0.0867164	-1.30846	-1.6273	0.582331	-1.94562	1.40321	-0.166708	-1.53984	-0.419908	0.43762	-1.10541	-1.22587	1.59238	0.0507718	-0.392796	0.422418	2.52367	-1.26791	1.06952	1.62261	1.40524	-1.45221	-1.41244	0.682216	-0.85976	0.60896	-2.58864	-0.400231	-1.42157	-1.19836	-0.569585	-0.100187	0.049672	-0.432922	-1.1248	-2.38476	-1.1248	-0.1248	0.0965465	-0.866299	0.0708181	0.351256
SqCC	-0.933705	-4.30628	3.2643	-1.34066	-1.83015	-1.41603	0.187029	0.325492	-1.80317	0.504664	-1.87819	-1.67672	1.362	-3.28963	-1.57394	-1.04271	1.05012	-2.11827	-1.39311	0.546867	1.26546	0.524808	1.96955	3.19011	-0.735779	1.92389	2.13545	3.12368	-1.33811	-1.43735	-0.614676	0.172117	-0.416454	-0.123504	-0.932399	-0.99725	-1.40839	-0.928295	-1.15372	-0.681896	-0.688334	-0.80805	-0.73679	-0.956728	-1.27583	1.42056	-4.00419	0.492218	0.667118
SqCC	-0.688931	-3.57889	0.894149	-1.3307	-0.353374	0.00509977	0.319896	0.703607	-2.54495	0.311714	-1.33709	-1.74359	-0.0863819	-0.0798387	-1.66859	-0.720994	0.20998	0.584533	-0.540869	1.03424	0.332703	-0.30073	1.08666	1.98063	-0.92136	0.546702	0.601914	1.41521	-0.205629	0.536001	0.466845	-0.607561	0.263807	-1.87846	0.347373	1.33148	0.94942	0.990922	0.980917	-0.134336	1.66045	0.268929	-0.00416183	-0.420454	1.56245	0.116785	-3.41485	0.167964	0.647565
SqCC	-0.358961	-5.61884	-0.394547	-1.02206	-0.768758	-2.16987	-0.387463	-0.562516	-1.83521	-4.17406	0.142905	-2.13758	-1.31447	-0.179172	-1.76542	-0.724674	0.0591922	0.114672	-0.639423	-0.10081	0.100564	-1.1646	1.03617	2.00031	-1.16486	1.65444	1.53744	2.53764	-1.15935	-0.741099	-1.14335	-0.917422	0.367581	-1.69888	0.596948	-0.700925	-1.83686	-1.36953	0.19055	0.0908594	1.7614	-0.00413418	-1.76743	-0.687744	-0.495987	-6.42415	-2.61243	-0.0723362	0.272953
SqCC	-0.211836	-5.16003	2.06563	-0.909008	0.149586	-1.05897	0.957944	0.221529	-2.71153	-0.201189	-0.19848	-1.54681	-0.423582	-0.140647	-1.87926	-0.179353	1.46735	0.64642	0.240398	0.287389	0.353299	-0.71751	0.642776	2.00657	-0.934824	0.175601	1.9453	2.09099	-0.272232	0.648451	1.78216	-0.623702	1.25394	-1.93499	1.20253	0.570772	0.118679	0.868352	0.728711	0.867532	1.96267	1.43651	-1.09703	0.777086	1.01126	-0.198255	-1.38811	-0.0294428	0.908033
SqCC	-0.515482	-5.39211	-0.583025	-1.10702	-0.506284	-1.10066	-0.0839987	-0.202193	-3.20481	-0.978503	-1.44997	-2.39919	-0.20084	-0.131664	-1.9056	-1.15328	0.280047	-0.469417	-1.04316	-1.00444	0.447299	3.08182	0.785611	2.2156	-0.793625	1.56766	0.986249	2.39492	-0.615922	-0.3048	2.45626	-1.85798	-1.0299	-2.73255	-0.83827	-0.414752	-0.509143	-0.680007	0.139964	-1.30591	3.6648	-0.260212	0.204472	-1.29864	-0.854961	0.307812	-4.85886	-0.333445	0.719923
SqCC	0.290953	-5.3171	1.87625	-1.88441	-2.13891	-0.996516	-0.475266	-0.0693312	-2.05832	-2.62137	-1.30403	-2.32281	-1.74167	-0.424085	-1.93365	-0.963736	1.00095	-1.49329	-0.664084	-0.342395	0.41916	4.45328	1.72472	2.82341	-0.977268	0.288214	2.04667	1.83527	-0.596618	-0.361504	0.950146	-0.226425	-0.0945377	-2.72598	0.12279	1.09287	0.711944	0.855339	0.106166	0.00501823	0.456631	0.210604	-1.89526	-0.0555177	1.16548	-2.36083	-4.99061	0.189773	0.996258
SqCC	-0.226565	-5.08398	2.45966	-1.30227	-0.0619144	0.16275	0.207232	-0.104054	-2.58698	0.045301	-1.65367	-1.30121	-0.310144	-0.350912	-2.048	0.0981216	0.387181	-0.0544624	0.136278	0.916665	0.299783	0.281368	0.0805788	1.89382	-1.04818	0.521853	1.70964	1.16334	-0.139119	0.408922	0.569052	-1.25121	0.642448	-1.3068	0.487197	1.61998	1.05992	1.3894	1.26835	1.05064	0.659356	0.466418	-1.01289	0.209795	1.67677	-0.0661545	-2.67291	0.0424614	0.126009
SqCC	-0.607316	-2.48413	0.619398	-0.726203	-1.52468	-0.661949	-0.299796	-0.108534	-2.94348	-0.536232	-0.0252571	-1.59491	-1.30491	-0.0648861	-2.13714	-0.973	0.469644	-1.0388	-0.123469	-0.0640378	0.451046	-0.791792	0.518623	3.32459	-1.56225	1.9596	0.40623	1.87609	-0.484566	0.17628	0.496223	-0.0770602	1.4824	-0.635506	1.24529	0.818023	0.542071	0.916536	1.04193	1.43021	-0.709715	0.709824	-0.898208	0.212229	0.935962	0.21363	-4.10684	0.0743561	1.09358
SqCC	-1.27329	-4.37371	1.00646	-2.02818	-1.11249	-0.996466	-0.0414963	0.188868	-2.3063	-0.805783	-1.40725	-2.05502	0.501505	0.825269	-2.15746	-0.842539	1.20905	-0.810638	-1.78514	-0.449018	1.14504	0.342009	0.727362	3.07762	-0.561031	1.52982	0.543491	2.87033	-0.497388	-1.52323	1.20692	0.559087	-1.24517	-4.13509	-1.46875	-0.529073	-1.03339	1.05429	-1.2568	-1.24198	0.255618	-1.08872	-0.594113	-1.45041	-1.54994	0.854274	-0.28083	-0.0604515	1.6491
SqCC	-0.0410366	-0.790809	-0.363336	-1.07801	-0.807624	-0.258871	0.84526	0.230436	-2.15324	0.348997	-1.80841	-0.99742	-0.334789	0.127394	-2.22591	-0.422902	0.51517	0.323527	-0.91396	1.30342	0.630957	1.13404	1.4325	2.16383	-0.619223	0.327686	0.9159	0.781189	-0.574591	0.147285	-0.0735884	-1.0101	-0.304305	-1.84419	0.513208	1.62777	2.04855	1.29512	0.70638	1.1289	0.371434	1.047	0.903787	0.116074	2.7974	0.528466	-4.20811	0.257298	1.26236
SqCC	0.330985	-5.10798	2.50462	-1.55631	-2.51396	-1.71486	0.0336637	-0.0351453	-4.59987	-1.22087	-2.86154	-2.42452	-1.97442	-0.291259	-2.30987	-0.985515	0.839411	-2.29732	-3.11948	0.0428562	0.0159554	-2.34014	0.179914	2.13758	-1.29104	1.67071	1.09193	2.39221	-1.00699	-2.20326	0.150014	-0.176786	-1.96861	-4.0352	-2.27315	-2.87024	-3.55358	-3.01442	-2.18905	-0.299075	-2.05881	-2.02937	-2.78233	-1.92131	-2.03795	1.14164	-5.37969	0.434681	-0.569007
SqCC	-0.992964	-4.61313	3.29766	-0.770572	-3.06621	-1.74785	0.925198	1.77017	-4.13898	-0.355534	-3.30095	-1.45683	-1.31128	0.319106	-2.53728	-1.23701	1.17491	-2.36507	-0.862039	1.61689	1.66217	0.665344	0.993342	2.6534	-0.481032	0.71158	0.297745	1.71869	-1.00841	-1.18546	1.83737	1.59123	-2.18606	-1.74143	-1.95139	-2.34731	-2.99123	-2.08043	-2.18798	-1.13924	-0.779561	-0.723357	-2.10043	-2.64402	-1.76955	1.25332	-4.78478	0.0323467	-0.521832
SqCC	-1.64853	-5.40108	0.187291	-1.31076	-2.59279	-0.830148	0.1009	0.00218868	-2.41075	-2.83828	-2.40139	-1.12368	-1.25678	-0.735302	-2.82923	-1.54312	0.568834	-1.47201	-1.03305	0.111098	1.52391	-0.981234	1.0372	2.08957	-1.18592	2.92864	1.74414	1.85825	-0.492986	-0.338481	-1.72849	-0.697414	-1.40131	-2.34646	-0.860102	-0.58787	-1.02182	-0.848545	-1.09924	-0.51106	0.952909	-0.702311	-2.09664	-1.62793	-0.165851	0.447363	-4.1054	0.657475	0.740977
SqCC	-0.664053	-5.64858	4.01662	-1.6295	-1.72172	-1.11932	-0.472824	1.33522	-3.59739	-1.23307	-2.38021	-2.09116	-1.63918	-0.080637	-2.83398	-1.20364	0.841516	-1.39557	-1.73136	0.466531	0.0293846	-1.00801	1.33051	2.53549	-1.41857	1.80951	1.43616	2.21547	-1.28487	-1.30262	-0.122154	-0.171602	-0.447983	-0.625793	-1.22414	-1.22598	-1.12846	-1.01734	-0.675488	-0.322279	-1.26905	-0.113775	-1.29807	-0.990798	-0.796503	1.20858	-4.61727	-0.0658598	0.329619
[truncated: 155 more columns]
