# Supplementary material for: Unveiling the Molecular Features of SCLC With a Clinical RNA Expression Panel
Source: JTO Clin Res Rep. 2024 Aug 28;5(11):100723. doi: 10.1016/j.jtocrr.2024.100723 (PMC11459576; doi:10.1016/j.jtocrr.2024.100723)
Supplement: Supplementary Data 8 [file mmc6.xlsx]

## Sheet: Supplemental Data 9
Supplemental Data 9. Clinicopathological Features and RNA-Seq TPM Values of ASCL1, NEUROD1, POU2F3 in 71 Small Cell Lung Cancer Samples
Patient ID (#)	Tissue	Localization	Tumor cell percentage	ASCL1 (TPM)	NEUROD1 (TPM)	POU2F3 (TPM)
3	Lung	Right hilar	90	56.98	0.25	0.25
3	Lung	Right lower lobe	80	50.09	0.02	0.38
3	Lung	Left lower lobe	85	27.37	1.78	0.11
3	Pleura	Effusion	N/A*	4.31	0.01	0.16
3	Lymph node	Left supraclavicular	90	53.38	2.57	0.08
3	Lymph node	Right paratracheal	90	28.46	0.05	0.04
3	Lymph node	Subcarinal	90	21.68	0.32	0.22
3	Lymph node	Right hilar	90	17.69	0.04	0.22
3	Lymph node	Right hilar	90	29.08	0.04	0.15
3	Lymph node	Left hilar	90	59.28	0.61	0.38
3	Lymph node	Epicardial	70	30.62	0.04	0.05
3	Liver	Not otherwise specified	90	11.04	0.16	0
3	Liver	Not otherwise specified	75	10.58	0	0.01
7	Lung	Right hilar	90	26.38	2.29	0.01
7	Brain	Left thalamus	80	67.52	0.22	0
7	Brain	Left pons	80	55.67	0.12	0
7	Liver	Left	90	56.22	0.79	0.08
7	Liver	Right	80	52.69	1.69	0
7	Adrenal	Left	80	28.22	0.82	0.05
7	Pancreas	Not otherwise specified	70	43.73	0.13	0
7	Pancreas	Not otherwise specified	60	38.5	2.82	0.07
7	Pancreas	Not otherwise specified	75	31.46	1.32	0.15
8	Lung	Left upper lobe	85	23.96	16.67	0.3
8	Lung	Left upper lobe	85	23.13	19.74	0.51
8	Lymph node	Right hilar	80	14.63	9.25	0.02
8	Lymph node	Left hilar	70	45.88	35.38	0
8	Liver	Left upper	80	24.56	12.02	0
8	Liver	Left	10	17.85	15.44	0
8	Liver	Right	80	27.7	16.2	0
8	Liver	Right	3	8.32	6.29	0
15	Lung	Right middle lobe	50	18.8	4.91	0.24
15	Lymph node	Left upper paratracheal	50	10.47	1.55	0.07
15	Lymph node	Left lower paratracheal	40	24.91	3.53	0.01
15	Lymph node	Right hilar	20	13.28	3.26	0.06
25	Lung	Left lower lobe	90	10.13	25.71	1.49
25	Lung	Left upper lobe superior	95	2.81	48.79	0
25	Lung	Left upper lobe lateral	90	27.97	31.3	4.93
25	Lung	Left	70	3.57	25.65	0.16
25	Lymph node	Right mediastinal	90	1.2	9.49	0
25	Lymph node	Left hilar	80	0.73	56.73	0.95
25	Lymph node	Periaortic	90	4.08	30.51	0
25	Pleura	Not otherwise specified	N/A*	4.7	72.31	0
25	Lymph node	Retroperitoneal	90	3.71	81.92	0.12
25	Liver	Not otherwise specified	80	60.61	17.9	3.56
25	Pancreas	Not otherwise specified	95	4.8	58.75	0.02
25	Adrenal	Right	80	9.2	6.41	0.16
25	Adrenal	Left	50	0.1	1.63	0.06
26	Lymph node	Right supraclavicular	80	47.98	0.74	0.1
26	Lymph node	Right paratracheal	95	24.12	0.5	0
26	Lymph node	Mediastinal	90	33.84	0.41	0.02
26	Soft tissue	Mediastinal mass	95	27.26	0.3	0.03
26	Liver	Right	90	5.65	0.32	0
26	Liver	Right	15	9.46	0.13	0.16
30	Soft tissue	Left anterior mediastinal mass	80	1.29	44.58	0
30	Soft tissue	Left posterior mediastinal mass	30	0.82	62.97	0.06
30	Soft tissue	Left lateral mediastinal mass	90	0.22	31.6	0.05
30	Soft tissue	Left paraspinal	90	0.14	36.28	0.07
32	Lung	Left lower lobe	15	0.25	52.11	0.32
32	Lung	Left upper lobe	90	0.09	59.19	0.05
32	Lung	Right hilar	90	0.08	91.6	0
32	Lung	Right upper lobe	15	0.04	59.98	0.22
32	Lymph node	Supraclavicular	90	0.01	55.03	0
32	Pleura	Left	95	0.05	49.27	0.1
32	Pleura	Left	95	0.03	54.76	0
32	Pleura	Effusion	N/A*	0.6	53.99	0.23
32	Soft tissue	Mediastinal mass	90	68.73	4.04	0.16
32	Liver	Left	90	55.2	2.76	0
32	Liver	Right	90	39.74	4.2	0
32	Liver	Left	70	17.09	1.14	0.06
32	Soft tissue	Left abdominal mass	90	0.01	52.39	0
32	Kidney	Left	80	66.47	0.2	0.52
			*No H&E was available to evaluate tumor cell percentage for the pleural effusions.
