# Supplementary material for: Unveiling the Molecular Features of SCLC With a Clinical RNA Expression Panel
Source: JTO Clin Res Rep. 2024 Aug 28;5(11):100723. doi: 10.1016/j.jtocrr.2024.100723 (PMC11459576; doi:10.1016/j.jtocrr.2024.100723)
Supplement: Supplementary Data 9 [file mmc7.xlsx]

## Sheet: Supplemental Data 10
Supplemental Data 10. Mean and Median RNA STEP Log2 Ratios of 204 genes in SCLC and LUAD Samples, Along with Comparative Statistical Analysis Results
Tested Gene by RNA STEP	SCLC (Mean)	LUAD (Mean)	SCLC (Median)	LUAD (Median)	p value	adjusted p values	Higher in SCLC compared to LUAD (p<0.0001)	Lower in SCLC compared to LUAD (p<0.0001)
ABRAXAS1	-0.700879	-0.100511	-0.611896	-0.0860338	0	0	No	Yes
ACKR2	-5.14017	-3.53803	-5.28926	-3.83345	0	0	No	Yes
ACKR3	-0.45988	-0.784042	-0.5583	-0.749435	0.169	0.996	No	No
ACOT12	0.239357	-0.351495	-0.134154	-0.36546	0.274	0.999	No	No
ACTA2	-2.20235	-0.829186	-2.17578	-0.45551	0	0	No	Yes
ADORA2A	-0.227139	-0.211213	-0.224091	-0.217517	0.915	1	No	No
AKT1	0.156749	0.492208	0.0753899	0.403926	0.002	0.122	No	No
AKT2	0.590384	0.282857	0.553151	0.311072	0.032	0.79	No	No
AKT3	-0.617408	-2.67297	-0.434713	-2.53061	0	0	Yes	No
ALK	-0.528189	-0.393358	-0.584534	-0.694125	0.865	1	No	No
ANPEP	-2.41076	-0.751682	-2.98734	-0.960876	0	0	No	Yes
APC	-1.39856	-1.39826	-1.41291	-1.37285	0.893	1	No	No
AR	-0.646566	0.0786672	-1.33802	0.0871298	0.002	0.122	No	No
ARID1A	0.233504	-0.0330685	0.18622	-0.0017	0	0	Yes	No
ASCL1	4.86978	-1.6042	6.2729	-1.75919	0	0	Yes	No
ATM	0.0448688	-0.229764	-0.0332594	-0.190996	0.07	0.953	No	No
ATR	0.244005	0.254984	0.269441	0.281313	0.897	1	No	No
AXL	-1.90261	0.0834826	-1.80199	0.280669	0	0	No	Yes
B2M	-1.80413	-0.252111	-2.0332	-0.220214	0	0	No	Yes
BAG1	-0.248037	0.44708	-0.342644	0.414282	0	0	No	Yes
BARD1	1.61553	0.551619	1.8491	0.518981	0	0	Yes	No
BCL2	0.777675	-0.156962	0.776	-0.0142063	0	0	Yes	No
BCL2L11	0.863229	0.69237	0.955256	0.618649	0.261	0.999	No	No
BIRC5	2.32357	1.30833	2.65129	1.29024	0	0	Yes	No
BRAF	-0.678993	-0.802766	-0.646661	-0.879993	0.216	0.999	No	No
BRCA1	1.86662	0.572348	2.00535	0.578205	0	0	Yes	No
BRCA2	1.54543	0.886406	1.70669	0.937126	0	0	Yes	No
BRIP1	2.86243	0.942068	3.05	1.04874	0	0	Yes	No
BTN2A1	-0.402485	-0.202369	-0.581683	-0.18194	0.058	0.928	No	No
BTN3A1	-0.96785	0.415049	-0.864751	0.437045	0	0	No	Yes
CCND1	-1.63688	1.10892	-1.76251	1.13674	0	0	No	Yes
CCNE1	0.271714	-0.554065	0.541993	-0.617164	0	0	Yes	No
CD14	-1.72065	0.357829	-1.59272	0.273357	0	0	No	Yes
CD274	-3.99234	-1.54079	-4.26181	-1.5087	0	0	No	Yes
CD33	-0.99929	0.891047	-0.931633	0.991114	0	0	No	Yes
CD3D	-2.03144	0.989005	-2.11814	1.15784	0	0	No	Yes
CD3E	-2.6928	0.623106	-3.2446	0.85808	0	0	No	Yes
CD3G	-1.43297	0.805726	-1.69263	0.90327	0	0	No	Yes
CD4	-1.37004	0.997771	-1.62785	1.16756	0	0	No	Yes
CD68	-1.63016	0.662351	-1.5691	0.683942	0	0	No	Yes
CD70	-0.664301	1.08686	-0.822815	1.08204	0	0	No	Yes
CD80	-1.21229	0.79832	-1.32206	0.924591	0	0	No	Yes
CD83	-1.68669	-0.589772	-1.6288	-0.530022	0	0	No	Yes
CD86	-1.98604	0.134774	-2.1486	0.224312	0	0	No	Yes
CD8A	-1.51538	0.673536	-1.76582	0.845477	0	0	No	Yes
CDH1	-0.291642	0.523068	0.39631	0.715592	0.013	0.519	No	No
CDH2	1.02842	-3.28462	1.3571	-3.47648	0	0	Yes	No
CDK12	0.186875	0.241887	0.129237	0.239414	0.148	0.994	No	No
CDK2	0.710203	0.174403	0.872632	0.145105	0	0	Yes	No
CDK4	1.33337	1.47798	1.34871	1.26462	0.892	1	No	No
CDK6	-1.89438	-0.559387	-1.6966	-0.559599	0	0	No	Yes
CDKN2A	4.21406	2.11543	4.98437	1.92031	0	0	Yes	No
CHD1	-0.651158	-0.318034	-0.687731	-0.282348	0.001	0.066	No	No
CHEK1	2.47208	1.05785	2.77086	1.01119	0	0	Yes	No
CHEK2	0.979865	0.47944	1.02	0.489079	0	0	Yes	No
CIITA	-1.45146	1.27374	-1.64044	1.40412	0	0	No	Yes
CREBBP	-0.0207198	0.0794444	0.0608048	0.11626	0.292	0.999	No	No
CSF1R	-1.8046	0.379611	-1.90804	0.431952	0	0	No	Yes
CT83	-0.382129	1.32254	-0.641118	0.851157	0	0	No	Yes
CTAG1A	0.415382	0.219795	0.414742	0.12317	0.262	0.999	No	No
CTAGE1	0.205838	0.791173	0.553517	0.8832	0.117	0.989	No	No
CTLA4	-0.948019	1.70755	-1.21052	1.98875	0	0	No	Yes
CTNNB1	-0.926962	0.263191	-0.819788	0.291641	0	0	No	Yes
DDR2	-1.99538	-0.265545	-2.2313	-0.0183439	0	0	No	Yes
DLL3	3.75359	-0.634079	4.07549	-0.805501	0	0	Yes	No
DUSP4	0.313937	0.850122	0.336856	0.727221	0.129	0.991	No	No
E2F1	3.20654	1.01577	3.73121	0.941614	0	0	Yes	No
EGFR	-3.19574	-1.01499	-2.96962	-1.09111	0	0	No	Yes
ERBB2	-1.6717	0.644706	-1.8279	0.759549	0	0	No	Yes
ERBB3	-1.6223	0.372389	-1.18801	0.511762	0	0	No	Yes
ERBB4	-2.86351	-2.76274	-2.87644	-2.80718	0.655	1	No	No
ESR1	-1.03138	0.715649	-0.94615	0.76371	0	0	No	Yes
EZH2	2.95806	1.24582	3.39614	1.27824	0	0	Yes	No
FANCA	2.8597	0.464256	2.99973	0.484545	0	0	Yes	No
FGFR1	-1.46419	-0.655301	-1.51122	-0.506741	0.003	0.172	No	No
FGFR2	-3.22115	-2.05751	-2.51814	-1.79049	0.011	0.479	No	No
FGFR3	-1.63935	-1.32336	-2.17001	-1.21047	0.404	1	No	No
FGFR4	-2.27612	-1.43357	-2.67	-1.49816	0.001	0.066	No	No
FLT1	-4.9544	-5.01008	-4.74975	-4.84334	0.648	1	No	No
FLT3	-1.88825	-0.12597	-1.83699	-0.015156	0	0	No	Yes
FLT4	-2.4956	-1.42763	-2.66888	-1.45429	0	0	No	Yes
FOLR1	-4.06317	-0.696777	-4.05086	-0.505897	0	0	No	Yes
FSHR	-0.01964	0.317856	0.0686979	0.357759	0.073	0.955	No	No
GATA6	-2.6188	-1.1006	-2.66051	-1.08012	0	0	No	Yes
GRB2	-0.604505	-0.0792359	-0.557922	-0.112041	0	0	No	Yes
GSK3B	-0.192955	-0.596817	-0.127533	-0.538737	0	0	Yes	No
HAVCR2	-1.89031	0.244659	-2.04938	0.2431	0	0	No	Yes
HDAC1	0.668803	0.346243	0.669376	0.328085	0	0	Yes	No
HGF	-3.32177	-2.12392	-3.84617	-1.94172	0	0	No	Yes
HLA-A	-1.07844	0.763038	-1.18863	0.789552	0	0	No	Yes
HLA-B	-1.77326	0.714445	-2.10357	0.784174	0	0	No	Yes
HLA-C	-1.50886	0.737687	-1.584	0.790452	0	0	No	Yes
HLA-DPA1	-2.24669	0.66189	-2.30692	0.943518	0	0	No	Yes
HLA-DPB1	-2.4221	0.375543	-2.53429	0.635625	0	0	No	Yes
HLA-DQA1	-1.52369	0.765508	-0.554711	2.73619	0	0	No	Yes
HLA-DQA2	-0.642344	1.02412	-1.00148	0.864492	0	0	No	Yes
HLA-DQB1	-1.65465	1.30314	-1.22409	2.76464	0	0	No	Yes
HLA-DRA	-2.67842	0.449405	-2.62886	0.685306	0	0	No	Yes
HLA-DRB1	-2.50277	0.828786	-2.5224	1.0053	0	0	No	Yes
HMMR	1.87659	0.683413	2.09199	0.638006	0	0	Yes	No
HRAS	0.645253	-0.161718	0.51	-0.284389	0	0	Yes	No
IDH1	-0.59172	0.658849	-0.779166	0.561035	0	0	No	Yes
IDH2	0.166518	-0.725279	0.114851	-0.717582	0	0	Yes	No
IL11	0.868605	1.31825	0.853079	1.34049	0.014	0.533	No	No
IL13RA2	-1.90472	-0.651866	-2.12402	-0.681407	0	0	No	Yes
IL2RB	-2.09972	0.206498	-2.14216	0.283647	0	0	No	Yes
IRS2	-0.602393	-0.847027	-0.692276	-0.872299	0.309	0.999	No	No
JAK2	-1.46947	-0.582315	-1.60031	-0.519057	0	0	No	Yes
KDR	-2.01436	-0.917045	-1.80995	-0.865711	0	0	No	Yes
KEAP1	0.333041	0.358072	0.381256	0.335181	0.946	1	No	No
KIT	0.258777	-1.50133	0.77364	-1.19995	0	0	Yes	No
KLRK1	-2.72645	-0.422054	-2.92471	-0.371448	0	0	No	Yes
KRAS	-0.552972	0.0214743	-0.49698	-0.0549703	0	0	No	Yes
LAG3	0.720607	0.967274	0.864077	1.04496	0.185	0.997	No	No
LCK	-0.672937	0.720679	-0.455643	0.83964	0	0	No	Yes
MAGEA1	1.47188	0.680167	1.27296	0.553499	0.025	0.718	No	No
MAGEA10	-2.3834	-2.07653	-2.64079	-2.01398	0.102	0.986	No	No
MAGEA3	2.05318	0.832366	1.20835	0.143411	0.168	0.996	No	No
MAGEA4	0.379632	0.860836	0.364643	0.773269	0.046	0.885	No	No
MAGEB2	-0.876093	0.128762	-1.04896	-0.0371633	0	0	No	Yes
MAGEC1	0.998722	0.803311	0.914809	0.769249	0.788	1	No	No
MAGEC2	0.601757	0.828461	0.674215	0.709588	0.363	1	No	No
MAP2K1	-0.712137	-0.384653	-0.778914	-0.418181	0.001	0.066	No	No
MAP2K2	0.382943	0.34156	0.39	0.294837	0.579	1	No	No
MAPK1	-0.8585	-0.730386	-0.871649	-0.746506	0.105	0.986	No	No
MAPK3	-1.27919	-0.66961	-1.27689	-0.688503	0	0	No	Yes
MCL1	-0.553606	0.6924	-0.682894	0.559247	0	0	No	Yes
MDM2	0.194158	0.50097	0.175211	0.176487	0.716	1	No	No
MDM4	0.104082	-0.262838	-0.0251131	-0.248674	0.012	0.497	No	No
MET	-0.550402	0.928961	-0.174823	0.891036	0	0	No	Yes
MET_e14_skipping	-0.159609	1.03066	-0.113242	0.736506	0	0	No	Yes
MICA	-1.80773	0.494544	-2.14138	0.561056	0	0	No	Yes
MICB	-1.03338	0.944842	-1.26319	1.02601	0	0	No	Yes
MKI67	3.06888	1.53149	3.32282	1.5952	0	0	Yes	No
MLH1	-0.158267	0.00615725	-0.171165	-0.00655603	0.113	0.988	No	No
MRE11	0.286326	-0.268904	0.347405	-0.216182	0	0	Yes	No
MS4A1	-1.36241	0.748192	-1.42688	0.674291	0	0	No	Yes
MSH2	1.40141	-0.146371	1.58024	-0.148153	0	0	Yes	No
MSH6	1.34532	0.38034	1.47168	0.3588	0	0	Yes	No
MTOR	0.27609	-0.0234973	0.326677	0.00950742	0	0	Yes	No
MUC1	-2.06255	1.67599	-2.07	1.89395	0	0	No	Yes
MYC	-0.727293	1.33815	-1.2145	1.34632	0	0	No	Yes
NBN	-0.569612	-0.0503115	-0.53484	-0.0935516	0	0	No	Yes
NCAM1	-0.813845	-4.99429	-0.664906	-5.05441	0	0	Yes	No
NEUROD1	2.03962	-2.43902	2.56483	-2.60914	0	0	Yes	No
NF1	-0.0627292	-0.217771	-0.161451	-0.195054	0.302	0.999	No	No
NFE2L2	-0.940782	-0.326407	-0.838935	-0.289754	0	0	No	Yes
NFKB1	-1.41761	0.200551	-1.40897	0.258185	0	0	No	Yes
NFKB2	-1.00572	0.865257	-1.13124	0.813581	0	0	No	Yes
NRAS	0.275837	0.314217	0.417212	0.296965	0.7	1	No	No
NRG1	-0.0535007	-0.78798	0.270233	-0.68863	0	0	Yes	No
NTRK1	0.387046	0.451275	0.0751362	0.532964	0.117	0.989	No	No
NTRK2	-5.5702	-4.94076	-5.51139	-4.9386	0.026	0.725	No	No
NTRK3	-3.55039	-3.1282	-3.81871	-3.0866	0.064	0.942	No	No
OR5V1	-0.0874931	0.276548	-0.378056	0.279002	0.101	0.986	No	No
PALB2	0.423001	0.476079	0.456976	0.467823	0.543	1	No	No
PARP1	0.991565	0.0745762	0.941887	0.0159178	0	0	Yes	No
PARP2	0.791551	-0.351286	0.668923	-0.396684	0	0	Yes	No
PCSK9	-0.917447	-0.317186	-0.665042	-0.499282	0.024	0.71	No	No
PDCD1	-1.09034	1.37045	-0.954097	1.46521	0	0	No	Yes
PDCD1LG2	-2.23825	0.0430389	-2.40423	0.124868	0	0	No	Yes
PDGFRA	-2.8409	-0.754842	-3.31565	-0.493087	0	0	No	Yes
PDGFRB	-0.921473	0.342732	-1.08686	0.712135	0	0	No	Yes
PIK3CA	-0.387892	-0.646314	-0.321614	-0.610117	0	0	Yes	No
PMS2	-0.668116	-0.438142	-0.607778	-0.484925	0.014	0.533	No	No
POLE	2.36058	0.867973	2.47519	0.883349	0	0	Yes	No
POU2F3	-1.64112	-0.0686258	-1.95979	0.0639253	0	0	No	Yes
PPP2R2A	-0.669831	-0.418525	-0.56203	-0.378217	0.046	0.885	No	No
PSCA	-3.58548	-1.51143	-3.88511	-2.21578	0	0	No	Yes
PTCH1	-0.381845	-0.642971	-0.225644	-0.636024	0.041	0.86	No	No
PTEN	-0.974379	-0.497172	-0.87231	-0.39308	0.003	0.172	No	No
PTK7	1.12601	1.55195	1.16742	1.62962	0.013	0.519	No	No
PTP4A1	-0.349374	0.268152	-0.445668	0.152445	0	0	No	Yes
PVR	0.0463372	0.0904087	-0.217274	-0.0406096	0.348	1	No	No
RAD51	0.720101	0.219318	0.536015	0.260871	0.009	0.419	No	No
RAD51B	0.0656151	-0.411303	-0.186595	-0.515558	0.011	0.479	No	No
RAD51C	0.599517	-0.261927	0.646587	-0.286467	0	0	Yes	No
RAD51D	0.808062	0.837876	0.789529	0.844589	0.87	1	No	No
RAD54L	2.73787	0.887967	2.75598	0.833786	0	0	Yes	No
RAF1	-0.247044	-0.119647	-0.331461	-0.132089	0.227	0.999	No	No
RB1	-1.10361	-0.318049	-1.11515	-0.282029	0	0	No	Yes
RET	1.65659	0.086708	1.44869	0.131956	0	0	Yes	No
RICTOR	-0.396174	-0.741439	-0.539974	-0.736921	0.007	0.349	No	No
ROS1	-4.71199	0.0606276	-5.19388	0.545832	0	0	No	Yes
SDC1	-1.70798	0.787378	-1.90522	0.881314	0	0	No	Yes
SETD2	-0.449109	-0.329318	-0.383369	-0.315544	0.166	0.996	No	No
SIK1	-1.19973	0.867373	-1.37503	0.742713	0	0	No	Yes
SLC34A2	-5.7441	0.147692	-6.6921	1.05624	0	0	No	Yes
SMAD4	0.0586986	-0.60874	0.071866	-0.577609	0	0	Yes	No
STK11	0.341457	0.455562	0.408447	0.470029	0.337	1	No	No
TACSTD2	0.714224	0.714513	0.691062	0.529572	0.98	1	No	No
TAFAZZIN	-2.83261	1.65064	-3.36202	1.68072	0	0	No	Yes
TERT	2.98464	1.19435	2.8894	1.04077	0	0	Yes	No
TFF1	-2.90939	-1.57198	-3.40799	-2.22522	0	0	No	Yes
TIGIT	-1.07103	1.32607	-1.30932	1.61717	0	0	No	Yes
TMPRSS2	-3.85459	-0.251187	-4.21505	0.0902977	0	0	No	Yes
TNFRSF10A	-1.55239	0.75607	-1.6107	0.763415	0	0	No	Yes
TNFRSF10B	-1.2925	1.15703	-1.23318	1.13932	0	0	No	Yes
TP53	0.301026	0.780329	0.513852	0.908792	0.016	0.568	No	No
ULBP1	0.821584	0.503323	0.852675	0.438016	0.135	0.992	No	No
VIM	-1.87719	0.133636	-1.88538	0.310698	0	0	No	Yes
WEE1	0.547706	-0.535964	0.69716	-0.556807	0	0	Yes	No
WT1	-2.78186	-1.133	-2.83867	-1.17513	0	0	No	Yes
YAP1	-2.89452	0.0411432	-3.14836	0.043203	0	0	No	Yes
